# Supplementary material for: 3′,6′-Bis(ethyl­amino)-2′,7′-dimethyl-2-{[2-[(E)-3,4-methyl­enedioxy­benzyl­idene­amino]eth­yl}spiro­[isoindoline-1,9′-xanthen]-3-one
Source: Acta Crystallogr Sect E Struct Rep Online. 2009 Jul 15;65(Pt 8):o1876. doi: 10.1107/S1600536809025872 (PMC2977299; doi:10.1107/S1600536809025872)
Supplement: Supplementary file 1 [file e-65-o1876-sup1.cif]

##############################################################################
###                                                                        ###
###        Electronic paper (Acta Crystallographica Section E)             ###
###                                                                        ###
##############################################################################
#                                                                            #
# This CIF contains the data in a paper accepted for publication in Acta     #
# Crystallographica Section E. It conforms to the requirements of Notes      #
# for Authors for Section E, and has been peer reviewed under the auspices   #
# of the IUCr Commission on Journals.                                        #
#                                                                            #
# Full details of the Crystallographic Information File format               #
# are given in the paper "The Crystallographic Information File (CIF):       #
# a New Standard Archive File for Crystallography" by S. R. Hall, F. H.      #
# Allen and I. D. Brown [Acta Cryst. (1991), A47, 655-685].                  #
#                                                                            #
# The current version of the core CIF dictionary is obtainable from          #
# ftp://ftp.iucr.org/pub/cif_core.dic. The current version number is 2.4.    #
#                                                                            #
# Software is freely available for graphical display of the structure(s) in  #
# this CIF.  For information consult the CIF home page http://www.iucr.org/  #
# cif/home.html                                                              #
#                                                                            #
# This file may be used for bona fide research purposes within the           #
# scientific community so long as proper attribution is given to the journal # 
# article from which it was obtained.                                        #
#                                                                            #
##############################################################################
                                             
data_I
_audit_creation_method     SHELXL-97
_chemical_name_systematic
;
3',6'-Bis(ethylamino)-2',7'-dimethyl-2-{[2-[(<i>E</i>)-3,4-
methylenedioxybenzylideneamino]ethyl}spiro[isoindoline-1,9'-xanthen]-3-one
;
_chemical_name_common     ?
_chemical_formula_moiety     'C36 H36 N4 O4'
_chemical_formula_sum     'C36 H36 N4 O4'
_chemical_formula_iupac     'C36 H36 N4 O4'
_chemical_formula_weight     588.69
_chemical_melting_point     ?
_symmetry_cell_setting     Triclinic
_symmetry_space_group_name_H-M     P-1
loop_
    _symmetry_equiv_pos_as_xyz
    'x, y, z'
    '-x, -y, -z'
_cell_length_a     9.561(4)
_cell_length_b     12.262(5)
_cell_length_c     13.005(6)
_cell_angle_alpha     93.623(8)
_cell_angle_beta     92.078(8)
_cell_angle_gamma     92.827(7)
_cell_volume     1518.5(12)
_cell_formula_units_Z     2
_cell_measurement_reflns_used     2059
_cell_measurement_theta_min     2.60
_cell_measurement_theta_max     25.81
_cell_measurement_temperature     296(2)
_exptl_crystal_description     block
_exptl_crystal_colour     colorless
_exptl_crystal_size_max     0.35
_exptl_crystal_size_mid     0.32
_exptl_crystal_size_min     0.27
_exptl_crystal_density_diffrn     1.287
_exptl_crystal_density_meas     ?
_exptl_crystal_density_method     'not measured'
_exptl_crystal_F_000     624
_exptl_absorpt_coefficient_mu     0.085
_exptl_absorpt_correction_type     multi-scan
_exptl_absorpt_process_details     '(SADABS; Sheldrick, 1996)'
_exptl_absorpt_correction_T_min     0.9709
_exptl_absorpt_correction_T_max     0.9774
_exptl_special_details
;
;
_diffrn_ambient_temperature     296(2)
_diffrn_radiation_type     MoK\a
_diffrn_radiation_wavelength     0.71073
_diffrn_radiation_source     'fine-focus sealed tube'
_diffrn_radiation_monochromator     graphite
_diffrn_measurement_device_type     'Bruker SMART CCD area detector'
_diffrn_measurement_method     '\f and \w'
_diffrn_detector_area_resol_mean     ?
_diffrn_reflns_number     8102
_diffrn_reflns_av_R_equivalents     0.0155
_diffrn_reflns_av_sigmaI/netI     0.0376
_diffrn_reflns_theta_min     1.57
_diffrn_reflns_theta_max     25.50
_diffrn_reflns_theta_full     25.50
_diffrn_measured_fraction_theta_max     0.991
_diffrn_measured_fraction_theta_full     0.991
_diffrn_reflns_limit_h_min     -11
_diffrn_reflns_limit_h_max     11
_diffrn_reflns_limit_k_min     -13
_diffrn_reflns_limit_k_max     14
_diffrn_reflns_limit_l_min     -13
_diffrn_reflns_limit_l_max     15
_refine_special_details
;
 Refinement of F^2^ against ALL reflections.  The weighted R-factor wR and
 goodness of fit S are based on F^2^, conventional R-factors R are based
 on F, with F set to zero for negative F^2^. The threshold expression of
 F^2^ > 2sigma(F^2^) is used only for calculating R-factors(gt) etc. and is
 not relevant to the choice of reflections for refinement.  R-factors based
 on F^2^ are statistically about twice as large as those based on F, and R-
 factors based on ALL data will be even larger.
;
_reflns_number_total     5606
_reflns_number_gt     3838
_reflns_threshold_expression     I>2\s(I)
_refine_ls_structure_factor_coef     Fsqd
_refine_ls_matrix_type     full
_refine_ls_R_factor_all     0.0782
_refine_ls_R_factor_gt     0.0484
_refine_ls_wR_factor_gt     0.0656
_refine_ls_wR_factor_ref     0.0692
_refine_ls_goodness_of_fit_ref     1.826
_refine_ls_restrained_S_all     1.826
_refine_ls_number_reflns     5606
_refine_ls_number_parameters     409
_refine_ls_number_restraints     0
_refine_ls_hydrogen_treatment     mixed
_refine_ls_weighting_scheme     calc
_refine_ls_weighting_details     'calc w=1/[\s^2^(Fo^2^)]'
_atom_sites_solution_hydrogens     geom
_atom_sites_solution_primary     direct
_atom_sites_solution_secondary     difmap
_refine_ls_shift/su_max     0.000
_refine_ls_shift/su_mean     0.000
_refine_diff_density_max     0.181
_refine_diff_density_min     -0.248
_refine_ls_extinction_method     none
_refine_ls_extinction_coef     ?
loop_
    _atom_type_symbol
    _atom_type_description
    _atom_type_scat_dispersion_real
    _atom_type_scat_dispersion_imag
    _atom_type_scat_source
    'C' 'C' 0.0033 0.0016
                         'International Tables Vol C Tables 4.2.6.8 and 6.1.1.4'
    'H' 'H' 0.0000 0.0000
                         'International Tables Vol C Tables 4.2.6.8 and 6.1.1.4'
    'N' 'N' 0.0061 0.0033
                         'International Tables Vol C Tables 4.2.6.8 and 6.1.1.4'
    'O' 'O' 0.0106 0.0060
                         'International Tables Vol C Tables 4.2.6.8 and 6.1.1.4'
_computing_data_collection     'SMART (Bruker, 2005)'
_computing_cell_refinement     'SAINT (Bruker, 2005)'
_computing_data_reduction     'SAINT (Bruker, 2005)'
_computing_structure_solution     'SHELXS97 (Sheldrick, 2008)'
_computing_structure_refinement     'SHELXL97 (Sheldrick, 2008)'
_computing_molecular_graphics     'SHELXTL (Sheldrick, 2008)'
_computing_publication_material     'SHELXTL (Sheldrick, 2008)'
loop_
    _atom_site_type_symbol
    _atom_site_label
    _atom_site_fract_x
    _atom_site_fract_y
    _atom_site_fract_z
    _atom_site_U_iso_or_equiv
    _atom_site_adp_type
    _atom_site_calc_flag
    _atom_site_refinement_flags
    _atom_site_occupancy
    _atom_site_disorder_assembly
    _atom_site_disorder_group
    C C1 1.0868(2) 1.00378(15) -0.21394(16) 0.0673(7) Uani d . 1 . .
    H H1A 1.0771 1.0680 -0.1692 0.101 Uiso calc R 1 . .
    H H1B 1.0286 1.0075 -0.2752 0.101 Uiso calc R 1 . .
    H H1C 1.1828 0.9996 -0.2323 0.101 Uiso calc R 1 . .
    C C2 1.0422(2) 0.90267(15) -0.15876(15) 0.0498(6) Uani d . 1 . .
    H H2A 0.9451 0.9067 -0.1404 0.060 Uiso calc R 1 . .
    H H2B 1.0499 0.8378 -0.2044 0.060 Uiso calc R 1 . .
    C C3 1.1025(2) 0.81736(15) 0.00388(15) 0.0366(5) Uani d . 1 . .
    C C4 1.1834(2) 0.82230(15) 0.09733(15) 0.0384(5) Uani d . 1 . .
    C C5 1.15344(19) 0.74560(14) 0.16730(14) 0.0384(5) Uani d . 1 . .
    H H5 1.2072 0.7484 0.2285 0.046 Uiso calc R 1 . .
    C C6 1.04600(19) 0.66337(14) 0.15110(14) 0.0317(5) Uani d . 1 . .
    C C7 0.97058(19) 0.66070(14) 0.05864(14) 0.0333(5) Uani d . 1 . .
    C C8 0.99800(19) 0.73535(14) -0.01517(14) 0.0373(5) Uani d . 1 . .
    H H8 0.9462 0.7303 -0.0774 0.045 Uiso calc R 1 . .
    C C9 1.2989(2) 0.91013(15) 0.11943(16) 0.0585(6) Uani d . 1 . .
    H H9A 1.2585 0.9796 0.1321 0.088 Uiso calc R 1 . .
    H H9B 1.3576 0.9130 0.0612 0.088 Uiso calc R 1 . .
    H H9C 1.3540 0.8936 0.1791 0.088 Uiso calc R 1 . .
    C C10 1.01167(19) 0.58503(14) 0.23360(14) 0.0329(5) Uani d . 1 . .
    C C11 0.89724(18) 0.50054(14) 0.19301(14) 0.0312(5) Uani d . 1 . .
    C C12 0.82788(19) 0.50651(14) 0.09922(15) 0.0335(5) Uani d . 1 . .
    C C13 0.71638(19) 0.43470(14) 0.06531(15) 0.0382(5) Uani d . 1 . .
    H H13 0.6713 0.4423 0.0018 0.046 Uiso calc R 1 . .
    C C14 0.6722(2) 0.35141(15) 0.12629(15) 0.0371(5) Uani d . 1 . .
    C C15 0.7419(2) 0.34181(15) 0.22286(15) 0.0381(5) Uani d . 1 . .
    C C16 0.85157(19) 0.41539(14) 0.25314(14) 0.0381(5) Uani d . 1 . .
    H H16 0.8976 0.4083 0.3164 0.046 Uiso calc R 1 . .
    C C17 0.6979(2) 0.25228(15) 0.29171(16) 0.0565(6) Uani d . 1 . .
    H H17A 0.7611 0.2543 0.3509 0.085 Uiso calc R 1 . .
    H H17B 0.6999 0.1824 0.2542 0.085 Uiso calc R 1 . .
    H H17C 0.6046 0.2633 0.3137 0.085 Uiso calc R 1 . .
    C C18 0.4790(2) 0.28637(16) -0.00008(17) 0.0574(6) Uani d . 1 . .
    H H18A 0.5399 0.2817 -0.0581 0.069 Uiso calc R 1 . .
    H H18B 0.4365 0.3566 0.0010 0.069 Uiso calc R 1 . .
    C C19 0.3653(2) 0.19525(17) -0.01317(19) 0.0815(8) Uani d . 1 . .
    H H19A 0.4075 0.1257 -0.0159 0.122 Uiso calc R 1 . .
    H H19B 0.3116 0.2023 -0.0760 0.122 Uiso calc R 1 . .
    H H19C 0.3049 0.2001 0.0441 0.122 Uiso calc R 1 . .
    C C20 1.14037(19) 0.53312(14) 0.27722(14) 0.0320(5) Uani d . 1 . .
    C C21 1.2363(2) 0.47156(14) 0.22513(15) 0.0426(5) Uani d . 1 . .
    H H21 1.2253 0.4545 0.1545 0.051 Uiso calc R 1 . .
    C C22 1.3490(2) 0.43615(15) 0.28146(17) 0.0507(6) Uani d . 1 . .
    H H22 1.4161 0.3964 0.2478 0.061 Uiso calc R 1 . .
    C C23 1.3639(2) 0.45904(16) 0.38774(17) 0.0503(6) Uani d . 1 . .
    H H23 1.4399 0.4338 0.4243 0.060 Uiso calc R 1 . .
    C C24 1.2665(2) 0.51889(15) 0.43903(15) 0.0445(5) Uani d . 1 . .
    H H24 1.2754 0.5340 0.5100 0.053 Uiso calc R 1 . .
    C C25 1.15530(19) 0.55590(14) 0.38242(14) 0.0332(5) Uani d . 1 . .
    C C26 1.0429(2) 0.62796(15) 0.41636(16) 0.0363(5) Uani d . 1 . .
    C C27 0.86305(19) 0.72948(14) 0.32757(15) 0.0435(5) Uani d . 1 . .
    H H27A 0.8826 0.7745 0.2706 0.052 Uiso calc R 1 . .
    H H27B 0.8758 0.7761 0.3906 0.052 Uiso calc R 1 . .
    C C28 0.7120(2) 0.68842(16) 0.31699(18) 0.0617(7) Uani d . 1 . .
    H H28A 0.6937 0.6478 0.2510 0.074 Uiso calc R 1 . .
    H H28B 0.6904 0.6404 0.3714 0.074 Uiso calc R 1 . .
    C C29 0.5234(2) 0.77978(17) 0.38177(17) 0.0555(6) Uani d . 1 . .
    H H29 0.5086 0.7161 0.4160 0.067 Uiso calc R 1 . .
    C C30 0.4246(2) 0.86726(16) 0.39934(16) 0.0446(5) Uani d . 1 . .
    C C31 0.3017(2) 0.84294(16) 0.44650(16) 0.0523(6) Uani d . 1 . .
    H H31 0.2865 0.7731 0.4692 0.063 Uiso calc R 1 . .
    C C32 0.1989(2) 0.91831(17) 0.46180(17) 0.0558(6) Uani d . 1 . .
    H H32 0.1159 0.9008 0.4936 0.067 Uiso calc R 1 . .
    C C33 0.2274(2) 1.01850(17) 0.42755(17) 0.0503(6) Uani d . 1 . .
    C C34 0.3508(2) 1.04583(17) 0.38140(17) 0.0491(6) Uani d . 1 . .
    C C35 0.4526(2) 0.97297(16) 0.36598(16) 0.0510(6) Uani d . 1 . .
    H H35 0.5359 0.9920 0.3352 0.061 Uiso calc R 1 . .
    C C36 0.2187(2) 1.19285(17) 0.38506(19) 0.0656(7) Uani d . 1 . .
    H H36A 0.2343 1.2557 0.4340 0.079 Uiso calc R 1 . .
    H H36B 0.1657 1.2152 0.3256 0.079 Uiso calc R 1 . .
    N N1 0.96564(15) 0.64561(11) 0.32967(11) 0.0345(4) Uani d . 1 . .
    N N4 0.62548(19) 0.78474(14) 0.32444(15) 0.0602(5) Uani d . 1 . .
    N N2 1.1293(2) 0.89507(15) -0.06710(14) 0.0502(5) Uani d . 1 . .
    O O2 0.86117(13) 0.58540(10) 0.03119(9) 0.0419(4) Uani d . 1 . .
    N N3 0.56092(19) 0.27858(15) 0.09466(16) 0.0523(5) Uani d . 1 . .
    O O4 1.02493(14) 0.66716(10) 0.50372(10) 0.0505(4) Uani d . 1 . .
    O O5 0.34971(16) 1.15342(11) 0.35415(14) 0.0777(5) Uani d . 1 . .
    O O6 0.14296(15) 1.10722(12) 0.43125(13) 0.0706(5) Uani d . 1 . .
    H H3N 0.542(2) 0.2270(15) 0.1319(15) 0.061(8) Uiso d . 1 . .
    H H2N 1.183(2) 0.9440(15) -0.0491(15) 0.057(8) Uiso d . 1 . .
loop_
    _atom_site_aniso_label
    _atom_site_aniso_U_11
    _atom_site_aniso_U_22
    _atom_site_aniso_U_33
    _atom_site_aniso_U_12
    _atom_site_aniso_U_13
    _atom_site_aniso_U_23
    C1 0.0826(19) 0.0578(15) 0.0642(17) -0.0007(13) -0.0017(14) 0.0310(13)
    C2 0.0529(15) 0.0500(13) 0.0481(14) 0.0009(11) -0.0011(12) 0.0188(12)
    C3 0.0382(12) 0.0331(11) 0.0402(13) 0.0051(10) 0.0070(10) 0.0088(10)
    C4 0.0409(13) 0.0360(12) 0.0385(13) -0.0013(10) 0.0005(10) 0.0051(10)
    C5 0.0401(13) 0.0424(12) 0.0325(12) 0.0044(10) -0.0059(10) 0.0037(10)
    C6 0.0332(11) 0.0316(11) 0.0309(12) 0.0044(9) 0.0010(9) 0.0049(9)
    C7 0.0339(12) 0.0315(11) 0.0350(12) 0.0006(10) 0.0021(10) 0.0059(10)
    C8 0.0384(12) 0.0409(12) 0.0331(12) 0.0024(10) -0.0029(9) 0.0082(10)
    C9 0.0613(16) 0.0547(14) 0.0579(15) -0.0132(12) -0.0068(12) 0.0092(12)
    C10 0.0357(12) 0.0355(11) 0.0283(11) 0.0048(10) 0.0024(9) 0.0050(9)
    C11 0.0341(12) 0.0310(11) 0.0292(11) 0.0049(9) 0.0038(9) 0.0037(9)
    C12 0.0328(12) 0.0328(11) 0.0359(12) 0.0016(9) 0.0051(10) 0.0081(10)
    C13 0.0371(12) 0.0413(12) 0.0364(12) 0.0001(10) -0.0019(10) 0.0072(10)
    C14 0.0320(12) 0.0347(12) 0.0451(13) 0.0025(10) 0.0063(10) 0.0022(11)
    C15 0.0386(12) 0.0358(12) 0.0416(13) 0.0032(10) 0.0099(10) 0.0087(11)
    C16 0.0428(13) 0.0399(12) 0.0332(12) 0.0069(10) 0.0030(10) 0.0094(10)
    C17 0.0577(15) 0.0544(14) 0.0592(16) -0.0044(12) 0.0067(12) 0.0218(13)
    C18 0.0439(14) 0.0501(14) 0.0772(18) -0.0020(12) -0.0104(13) 0.0071(13)
    C19 0.0530(16) 0.0713(17) 0.116(2) -0.0197(14) -0.0203(15) 0.0078(16)
    C20 0.0331(11) 0.0314(11) 0.0320(12) 0.0027(9) 0.0007(9) 0.0059(9)
    C21 0.0434(13) 0.0459(13) 0.0393(13) 0.0090(11) 0.0005(11) 0.0042(11)
    C22 0.0435(14) 0.0530(14) 0.0571(16) 0.0172(11) 0.0045(12) 0.0016(12)
    C23 0.0416(13) 0.0510(14) 0.0588(16) 0.0122(11) -0.0117(12) 0.0073(12)
    C24 0.0492(14) 0.0470(13) 0.0370(13) 0.0040(11) -0.0079(11) 0.0058(11)
    C25 0.0361(12) 0.0316(11) 0.0321(12) 0.0000(9) -0.0002(10) 0.0066(9)
    C26 0.0401(13) 0.0342(12) 0.0346(13) -0.0024(10) 0.0028(10) 0.0058(10)
    C27 0.0482(14) 0.0399(12) 0.0443(13) 0.0117(11) 0.0080(11) 0.0056(10)
    C28 0.0477(15) 0.0549(15) 0.0834(19) 0.0167(12) 0.0039(13) -0.0004(13)
    C29 0.0504(15) 0.0536(14) 0.0631(17) 0.0079(12) -0.0034(13) 0.0074(13)
    C30 0.0440(14) 0.0455(13) 0.0439(14) 0.0069(11) -0.0032(11) -0.0007(11)
    C31 0.0527(15) 0.0509(14) 0.0539(15) 0.0005(12) 0.0080(12) 0.0064(12)
    C32 0.0485(15) 0.0524(15) 0.0676(17) 0.0009(12) 0.0174(13) 0.0056(13)
    C33 0.0404(14) 0.0482(14) 0.0617(16) 0.0082(12) 0.0063(12) -0.0073(12)
    C34 0.0462(15) 0.0432(14) 0.0579(16) 0.0008(12) 0.0061(12) 0.0008(12)
    C35 0.0411(14) 0.0562(15) 0.0562(15) 0.0040(12) 0.0075(11) 0.0027(12)
    C36 0.0593(17) 0.0528(15) 0.087(2) 0.0119(13) 0.0100(14) 0.0092(14)
    N1 0.0379(10) 0.0356(9) 0.0309(10) 0.0095(8) 0.0021(8) 0.0032(8)
    N4 0.0460(12) 0.0657(13) 0.0716(15) 0.0197(10) 0.0092(11) 0.0086(11)
    N2 0.0550(13) 0.0457(13) 0.0504(13) -0.0078(11) -0.0064(10) 0.0197(11)
    O2 0.0443(9) 0.0436(8) 0.0374(8) -0.0103(7) -0.0093(7) 0.0154(7)
    N3 0.0471(12) 0.0488(13) 0.0613(14) -0.0095(10) 0.0016(10) 0.0159(12)
    O4 0.0631(10) 0.0582(9) 0.0303(8) 0.0083(8) 0.0046(7) -0.0029(7)
    O5 0.0602(11) 0.0485(10) 0.1288(16) 0.0102(9) 0.0299(11) 0.0207(10)
    O6 0.0518(10) 0.0517(10) 0.1091(15) 0.0076(8) 0.0208(10) -0.0020(10)
_geom_special_details
;
 All esds (except the esd in the dihedral angle between two l.s. planes)
 are estimated using the full covariance matrix.  The cell esds are taken
 into account individually in the estimation of esds in distances, angles
 and torsion angles; correlations between esds in cell parameters are only
 used when they are defined by crystal symmetry.  An approximate (isotropic)
 treatment of cell esds is used for estimating esds involving l.s. planes.
;
loop_
    _geom_bond_atom_site_label_1
    _geom_bond_atom_site_label_2
    _geom_bond_site_symmetry_2
    _geom_bond_distance
    _geom_bond_publ_flag
    C1 C2 . 1.522(2) ?
    C1 H1A . 0.9600 ?
    C1 H1B . 0.9600 ?
    C1 H1C . 0.9600 ?
    C2 N2 . 1.440(2) ?
    C2 H2A . 0.9700 ?
    C2 H2B . 0.9700 ?
    C3 C8 . 1.386(2) ?
    C3 N2 . 1.389(2) ?
    C3 C4 . 1.413(3) ?
    C4 C5 . 1.377(2) ?
    C4 C9 . 1.511(2) ?
    C5 C6 . 1.404(2) ?
    C5 H5 . 0.9300 ?
    C6 C7 . 1.377(2) ?
    C6 C10 . 1.519(2) ?
    C7 O2 . 1.3821(19) ?
    C7 C8 . 1.391(2) ?
    C8 H8 . 0.9300 ?
    C9 H9A . 0.9600 ?
    C9 H9B . 0.9600 ?
    C9 H9C . 0.9600 ?
    C10 N1 . 1.504(2) ?
    C10 C20 . 1.521(2) ?
    C10 C11 . 1.525(2) ?
    C11 C12 . 1.375(2) ?
    C11 C16 . 1.405(2) ?
    C12 O2 . 1.3850(19) ?
    C12 C13 . 1.389(2) ?
    C13 C14 . 1.391(2) ?
    C13 H13 . 0.9300 ?
    C14 N3 . 1.388(2) ?
    C14 C15 . 1.415(3) ?
    C15 C16 . 1.378(2) ?
    C15 C17 . 1.513(2) ?
    C16 H16 . 0.9300 ?
    C17 H17A . 0.9600 ?
    C17 H17B . 0.9600 ?
    C17 H17C . 0.9600 ?
    C18 N3 . 1.447(3) ?
    C18 C19 . 1.517(2) ?
    C18 H18A . 0.9700 ?
    C18 H18B . 0.9700 ?
    C19 H19A . 0.9600 ?
    C19 H19B . 0.9600 ?
    C19 H19C . 0.9600 ?
    C20 C25 . 1.380(2) ?
    C20 C21 . 1.385(2) ?
    C21 C22 . 1.384(3) ?
    C21 H21 . 0.9300 ?
    C22 C23 . 1.394(3) ?
    C22 H22 . 0.9300 ?
    C23 C24 . 1.379(3) ?
    C23 H23 . 0.9300 ?
    C24 C25 . 1.382(2) ?
    C24 H24 . 0.9300 ?
    C25 C26 . 1.486(2) ?
    C26 O4 . 1.227(2) ?
    C26 N1 . 1.360(2) ?
    C27 N1 . 1.456(2) ?
    C27 C28 . 1.504(2) ?
    C27 H27A . 0.9700 ?
    C27 H27B . 0.9700 ?
    C28 N4 . 1.475(2) ?
    C28 H28A . 0.9700 ?
    C28 H28B . 0.9700 ?
    C29 N4 . 1.251(2) ?
    C29 C30 . 1.476(3) ?
    C29 H29 . 0.9300 ?
    C30 C31 . 1.373(2) ?
    C30 C35 . 1.409(2) ?
    C31 C32 . 1.393(3) ?
    C31 H31 . 0.9300 ?
    C32 C33 . 1.351(2) ?
    C32 H32 . 0.9300 ?
    C33 C34 . 1.380(2) ?
    C33 O6 . 1.386(2) ?
    C34 C35 . 1.365(3) ?
    C34 O5 . 1.388(2) ?
    C35 H35 . 0.9300 ?
    C36 O6 . 1.423(2) ?
    C36 O5 . 1.427(2) ?
    C36 H36A . 0.9700 ?
    C36 H36B . 0.9700 ?
    N2 H2N . 0.790(17) ?
    N3 H3N . 0.836(17) ?
loop_
    _geom_angle_atom_site_label_1
    _geom_angle_atom_site_label_2
    _geom_angle_atom_site_label_3
    _geom_angle_site_symmetry_1
    _geom_angle_site_symmetry_3
    _geom_angle
    _geom_angle_publ_flag
    C2 C1 H1A . . 109.5 ?
    C2 C1 H1B . . 109.5 ?
    H1A C1 H1B . . 109.5 ?
    C2 C1 H1C . . 109.5 ?
    H1A C1 H1C . . 109.5 ?
    H1B C1 H1C . . 109.5 ?
    N2 C2 C1 . . 110.27(17) ?
    N2 C2 H2A . . 109.6 ?
    C1 C2 H2A . . 109.6 ?
    N2 C2 H2B . . 109.6 ?
    C1 C2 H2B . . 109.6 ?
    H2A C2 H2B . . 108.1 ?
    C8 C3 N2 . . 121.31(19) ?
    C8 C3 C4 . . 119.48(17) ?
    N2 C3 C4 . . 119.21(18) ?
    C5 C4 C3 . . 118.24(18) ?
    C5 C4 C9 . . 121.26(18) ?
    C3 C4 C9 . . 120.50(17) ?
    C4 C5 C6 . . 123.46(18) ?
    C4 C5 H5 . . 118.3 ?
    C6 C5 H5 . . 118.3 ?
    C7 C6 C5 . . 116.48(16) ?
    C7 C6 C10 . . 122.18(17) ?
    C5 C6 C10 . . 121.29(17) ?
    C6 C7 O2 . . 123.60(16) ?
    C6 C7 C8 . . 122.26(18) ?
    O2 C7 C8 . . 114.13(17) ?
    C3 C8 C7 . . 120.05(18) ?
    C3 C8 H8 . . 120.0 ?
    C7 C8 H8 . . 120.0 ?
    C4 C9 H9A . . 109.5 ?
    C4 C9 H9B . . 109.5 ?
    H9A C9 H9B . . 109.5 ?
    C4 C9 H9C . . 109.5 ?
    H9A C9 H9C . . 109.5 ?
    H9B C9 H9C . . 109.5 ?
    N1 C10 C6 . . 111.05(14) ?
    N1 C10 C20 . . 99.76(14) ?
    C6 C10 C20 . . 112.95(15) ?
    N1 C10 C11 . . 109.94(14) ?
    C6 C10 C11 . . 110.04(15) ?
    C20 C10 C11 . . 112.71(14) ?
    C12 C11 C16 . . 116.36(17) ?
    C12 C11 C10 . . 122.45(16) ?
    C16 C11 C10 . . 121.10(17) ?
    C11 C12 O2 . . 123.13(17) ?
    C11 C12 C13 . . 122.70(17) ?
    O2 C12 C13 . . 114.16(17) ?
    C12 C13 C14 . . 120.03(19) ?
    C12 C13 H13 . . 120.0 ?
    C14 C13 H13 . . 120.0 ?
    N3 C14 C13 . . 121.38(19) ?
    N3 C14 C15 . . 119.65(18) ?
    C13 C14 C15 . . 118.97(18) ?
    C16 C15 C14 . . 118.74(17) ?
    C16 C15 C17 . . 120.40(19) ?
    C14 C15 C17 . . 120.86(18) ?
    C15 C16 C11 . . 123.19(18) ?
    C15 C16 H16 . . 118.4 ?
    C11 C16 H16 . . 118.4 ?
    C15 C17 H17A . . 109.5 ?
    C15 C17 H17B . . 109.5 ?
    H17A C17 H17B . . 109.5 ?
    C15 C17 H17C . . 109.5 ?
    H17A C17 H17C . . 109.5 ?
    H17B C17 H17C . . 109.5 ?
    N3 C18 C19 . . 110.73(17) ?
    N3 C18 H18A . . 109.5 ?
    C19 C18 H18A . . 109.5 ?
    N3 C18 H18B . . 109.5 ?
    C19 C18 H18B . . 109.5 ?
    H18A C18 H18B . . 108.1 ?
    C18 C19 H19A . . 109.5 ?
    C18 C19 H19B . . 109.5 ?
    H19A C19 H19B . . 109.5 ?
    C18 C19 H19C . . 109.5 ?
    H19A C19 H19C . . 109.5 ?
    H19B C19 H19C . . 109.5 ?
    C25 C20 C21 . . 120.81(18) ?
    C25 C20 C10 . . 110.72(16) ?
    C21 C20 C10 . . 128.47(18) ?
    C22 C21 C20 . . 117.94(19) ?
    C22 C21 H21 . . 121.0 ?
    C20 C21 H21 . . 121.0 ?
    C21 C22 C23 . . 121.21(19) ?
    C21 C22 H22 . . 119.4 ?
    C23 C22 H22 . . 119.4 ?
    C24 C23 C22 . . 120.3(2) ?
    C24 C23 H23 . . 119.8 ?
    C22 C23 H23 . . 119.8 ?
    C23 C24 C25 . . 118.43(19) ?
    C23 C24 H24 . . 120.8 ?
    C25 C24 H24 . . 120.8 ?
    C20 C25 C24 . . 121.28(18) ?
    C20 C25 C26 . . 109.15(17) ?
    C24 C25 C26 . . 129.45(19) ?
    O4 C26 N1 . . 126.31(19) ?
    O4 C26 C25 . . 127.68(19) ?
    N1 C26 C25 . . 105.97(17) ?
    N1 C27 C28 . . 115.78(15) ?
    N1 C27 H27A . . 108.3 ?
    C28 C27 H27A . . 108.3 ?
    N1 C27 H27B . . 108.3 ?
    C28 C27 H27B . . 108.3 ?
    H27A C27 H27B . . 107.4 ?
    N4 C28 C27 . . 107.44(16) ?
    N4 C28 H28A . . 110.2 ?
    C27 C28 H28A . . 110.2 ?
    N4 C28 H28B . . 110.2 ?
    C27 C28 H28B . . 110.2 ?
    H28A C28 H28B . . 108.5 ?
    N4 C29 C30 . . 125.0(2) ?
    N4 C29 H29 . . 117.5 ?
    C30 C29 H29 . . 117.5 ?
    C31 C30 C35 . . 120.1(2) ?
    C31 C30 C29 . . 118.63(19) ?
    C35 C30 C29 . . 121.19(19) ?
    C30 C31 C32 . . 122.9(2) ?
    C30 C31 H31 . . 118.6 ?
    C32 C31 H31 . . 118.6 ?
    C33 C32 C31 . . 115.79(19) ?
    C33 C32 H32 . . 122.1 ?
    C31 C32 H32 . . 122.1 ?
    C32 C33 C34 . . 122.6(2) ?
    C32 C33 O6 . . 127.6(2) ?
    C34 C33 O6 . . 109.75(19) ?
    C35 C34 C33 . . 122.3(2) ?
    C35 C34 O5 . . 128.24(19) ?
    C33 C34 O5 . . 109.46(19) ?
    C34 C35 C30 . . 116.26(19) ?
    C34 C35 H35 . . 121.9 ?
    C30 C35 H35 . . 121.9 ?
    O6 C36 O5 . . 108.36(16) ?
    O6 C36 H36A . . 110.0 ?
    O5 C36 H36A . . 110.0 ?
    O6 C36 H36B . . 110.0 ?
    O5 C36 H36B . . 110.0 ?
    H36A C36 H36B . . 108.4 ?
    C26 N1 C27 . . 122.31(16) ?
    C26 N1 C10 . . 114.23(15) ?
    C27 N1 C10 . . 122.72(15) ?
    C29 N4 C28 . . 116.83(19) ?
    C3 N2 C2 . . 122.46(19) ?
    C3 N2 H2N . . 116.6(15) ?
    C2 N2 H2N . . 119.4(15) ?
    C7 O2 C12 . . 118.22(14) ?
    C14 N3 C18 . . 123.18(18) ?
    C14 N3 H3N . . 117.7(15) ?
    C18 N3 H3N . . 119.1(15) ?
    C34 O5 C36 . . 106.19(15) ?
    C33 O6 C36 . . 106.24(16) ?
loop_
    _geom_torsion_atom_site_label_1
    _geom_torsion_atom_site_label_2
    _geom_torsion_atom_site_label_3
    _geom_torsion_atom_site_label_4
    _geom_torsion_site_symmetry_1
    _geom_torsion_site_symmetry_2
    _geom_torsion_site_symmetry_3
    _geom_torsion_site_symmetry_4
    _geom_torsion
    _geom_torsion_publ_flag
    C8 C3 C4 C5 . . . . -1.0(3) ?
    N2 C3 C4 C5 . . . . 178.93(17) ?
    C8 C3 C4 C9 . . . . 179.32(17) ?
    N2 C3 C4 C9 . . . . -0.7(3) ?
    C3 C4 C5 C6 . . . . -0.6(3) ?
    C9 C4 C5 C6 . . . . 179.08(17) ?
    C4 C5 C6 C7 . . . . 1.2(3) ?
    C4 C5 C6 C10 . . . . -176.25(17) ?
    C5 C6 C7 O2 . . . . -179.61(15) ?
    C10 C6 C7 O2 . . . . -2.2(3) ?
    C5 C6 C7 C8 . . . . -0.3(3) ?
    C10 C6 C7 C8 . . . . 177.18(16) ?
    N2 C3 C8 C7 . . . . -178.01(17) ?
    C4 C3 C8 C7 . . . . 1.9(3) ?
    C6 C7 C8 C3 . . . . -1.3(3) ?
    O2 C7 C8 C3 . . . . 178.12(15) ?
    C7 C6 C10 N1 . . . . -115.91(19) ?
    C5 C6 C10 N1 . . . . 61.4(2) ?
    C7 C6 C10 C20 . . . . 132.98(18) ?
    C5 C6 C10 C20 . . . . -49.7(2) ?
    C7 C6 C10 C11 . . . . 6.1(2) ?
    C5 C6 C10 C11 . . . . -176.62(16) ?
    N1 C10 C11 C12 . . . . 115.71(19) ?
    C6 C10 C11 C12 . . . . -6.9(2) ?
    C20 C10 C11 C12 . . . . -133.97(18) ?
    N1 C10 C11 C16 . . . . -60.5(2) ?
    C6 C10 C11 C16 . . . . 176.87(15) ?
    C20 C10 C11 C16 . . . . 49.8(2) ?
    C16 C11 C12 O2 . . . . -179.68(15) ?
    C10 C11 C12 O2 . . . . 3.9(3) ?
    C16 C11 C12 C13 . . . . 1.5(3) ?
    C10 C11 C12 C13 . . . . -174.94(16) ?
    C11 C12 C13 C14 . . . . -1.1(3) ?
    O2 C12 C13 C14 . . . . 179.95(15) ?
    C12 C13 C14 N3 . . . . 179.83(17) ?
    C12 C13 C14 C15 . . . . 0.4(3) ?
    N3 C14 C15 C16 . . . . -179.57(17) ?
    C13 C14 C15 C16 . . . . -0.1(3) ?
    N3 C14 C15 C17 . . . . 0.7(3) ?
    C13 C14 C15 C17 . . . . -179.81(16) ?
    C14 C15 C16 C11 . . . . 0.5(3) ?
    C17 C15 C16 C11 . . . . -179.76(16) ?
    C12 C11 C16 C15 . . . . -1.2(3) ?
    C10 C11 C16 C15 . . . . 175.26(17) ?
    N1 C10 C20 C25 . . . . 3.82(18) ?
    C6 C10 C20 C25 . . . . 121.76(17) ?
    C11 C10 C20 C25 . . . . -112.75(17) ?
    N1 C10 C20 C21 . . . . -175.41(17) ?
    C6 C10 C20 C21 . . . . -57.5(2) ?
    C11 C10 C20 C21 . . . . 68.0(2) ?
    C25 C20 C21 C22 . . . . -1.6(3) ?
    C10 C20 C21 C22 . . . . 177.57(17) ?
    C20 C21 C22 C23 . . . . 1.7(3) ?
    C21 C22 C23 C24 . . . . -0.7(3) ?
    C22 C23 C24 C25 . . . . -0.5(3) ?
    C21 C20 C25 C24 . . . . 0.5(3) ?
    C10 C20 C25 C24 . . . . -178.84(15) ?
    C21 C20 C25 C26 . . . . 176.84(15) ?
    C10 C20 C25 C26 . . . . -2.4(2) ?
    C23 C24 C25 C20 . . . . 0.6(3) ?
    C23 C24 C25 C26 . . . . -174.98(17) ?
    C20 C25 C26 O4 . . . . -178.01(18) ?
    C24 C25 C26 O4 . . . . -2.0(3) ?
    C20 C25 C26 N1 . . . . -0.2(2) ?
    C24 C25 C26 N1 . . . . 175.78(18) ?
    N1 C27 C28 N4 . . . . 175.74(17) ?
    N4 C29 C30 C31 . . . . 166.7(2) ?
    N4 C29 C30 C35 . . . . -11.4(4) ?
    C35 C30 C31 C32 . . . . 1.4(3) ?
    C29 C30 C31 C32 . . . . -176.7(2) ?
    C30 C31 C32 C33 . . . . -0.3(3) ?
    C31 C32 C33 C34 . . . . -0.8(3) ?
    C31 C32 C33 O6 . . . . 178.7(2) ?
    C32 C33 C34 C35 . . . . 0.8(4) ?
    O6 C33 C34 C35 . . . . -178.8(2) ?
    C32 C33 C34 O5 . . . . 179.7(2) ?
    O6 C33 C34 O5 . . . . 0.1(3) ?
    C33 C34 C35 C30 . . . . 0.4(3) ?
    O5 C34 C35 C30 . . . . -178.4(2) ?
    C31 C30 C35 C34 . . . . -1.4(3) ?
    C29 C30 C35 C34 . . . . 176.7(2) ?
    O4 C26 N1 C27 . . . . 10.4(3) ?
    C25 C26 N1 C27 . . . . -167.46(14) ?
    O4 C26 N1 C10 . . . . -179.26(17) ?
    C25 C26 N1 C10 . . . . 2.92(19) ?
    C28 C27 N1 C26 . . . . -110.2(2) ?
    C28 C27 N1 C10 . . . . 80.2(2) ?
    C6 C10 N1 C26 . . . . -123.48(17) ?
    C20 C10 N1 C26 . . . . -4.13(18) ?
    C11 C10 N1 C26 . . . . 114.50(17) ?
    C6 C10 N1 C27 . . . . 46.8(2) ?
    C20 C10 N1 C27 . . . . 166.20(14) ?
    C11 C10 N1 C27 . . . . -75.17(19) ?
    C30 C29 N4 C28 . . . . -179.9(2) ?
    C27 C28 N4 C29 . . . . -133.9(2) ?
    C8 C3 N2 C2 . . . . 6.7(3) ?
    C4 C3 N2 C2 . . . . -173.21(19) ?
    C1 C2 N2 C3 . . . . 172.91(18) ?
    C6 C7 O2 C12 . . . . -1.7(2) ?
    C8 C7 O2 C12 . . . . 178.86(15) ?
    C11 C12 O2 C7 . . . . 0.9(2) ?
    C13 C12 O2 C7 . . . . 179.80(15) ?
    C13 C14 N3 C18 . . . . -3.1(3) ?
    C15 C14 N3 C18 . . . . 176.40(19) ?
    C19 C18 N3 C14 . . . . 179.95(18) ?
    C35 C34 O5 C36 . . . . 178.7(2) ?
    C33 C34 O5 C36 . . . . -0.2(3) ?
    O6 C36 O5 C34 . . . . 0.2(3) ?
    C32 C33 O6 C36 . . . . -179.5(2) ?
    C34 C33 O6 C36 . . . . 0.0(3) ?
    O5 C36 O6 C33 . . . . -0.2(2) ?
data_global
_journal_date_recd_electronic     2009-06-24
_journal_date_accepted     2009-07-03
_journal_name_full     'Acta Crystallographica, Section E'
_journal_year     2009
_journal_volume     65
_journal_issue      8
_journal_page_first     o1876
_journal_page_last     o1876
_journal_paper_category     QO
_journal_coeditor_code     AT2829
_publ_contact_author_name     'Professor Zhi-hong Xu'
_publ_contact_author_address
;
College of Chemistry and Chemical Engineering
Xuchang University
Xuchang, Henan Province 461000,
P.R. China
;
_publ_contact_author_email     xuzhihong1980@yahoo.cn
_publ_contact_author_fax     ?
_publ_contact_author_phone     '86-374-5979659'
_publ_section_title
;\
3',6'-Bis(ethylamino)-2',7'-dimethyl-2-{[2-[(<i>E</i>)-3,4-\
methylenedioxybenzylideneamino]ethyl}spiro[isoindoline-1,9'-xanthen]-3-one
;
loop_
    _publ_author_name
    _publ_author_address
    'Zhi-Hong Xu'
;
College of Chemistry and Chemical Engineering
Xuchang University
Xuchang, Henan Province 461000,
People's Republic of China
;
    'Hong-Sheng Wang'
;
College of Chemistry and Chemical Engineering
Xuchang University
Xuchang, Henan Province 461000,
People's Republic of China
;
    'Lian-Ting Tao'
;
College of Chemistry and Chemical Engineering
Xuchang University
Xuchang, Henan Province 461000,
People's Republic of China
;
    'Hong-Wei Wang'
;
Institute of Traditional Chinese Materia Medica
Chengde Medical College
Chengde 067000,
People's Republic of China
;
