# Supplementary material for: 3′,6′-Bis(ethyl­amino)-2′,7′-dimethyl-2-{[2-[(E)-3,4-methyl­enedioxy­benzyl­idene­amino]eth­yl}spiro­[isoindoline-1,9′-xanthen]-3-one
Source: Acta Crystallogr Sect E Struct Rep Online. 2009 Jul 15;65(Pt 8):o1876. doi: 10.1107/S1600536809025872 (PMC2977299; doi:10.1107/S1600536809025872)
Supplement: Supplementary file 2 [file e-65-o1876-Isup2.hkl]

# 
# h,k,l, Fc-squared, Fo-squared, sigma(Fo-squared) and status flag 
# 
data_I
 
_shelx_title ' P-1 in P-1' 
_shelx_refln_list_code          4 
_shelx_F_calc_maximum      175.84 
_exptl_crystal_F_000       624.00 
_reflns_d_resolution_high  0.8255 
 
loop_ 
 _symmetry_equiv_pos_as_xyz 
 'x, y, z' 
 '-x, -y, -z' 
 
_cell_length_a     9.5607 
_cell_length_b    12.2617 
_cell_length_c    13.0051 
_cell_angle_alpha  93.623 
_cell_angle_beta   92.078 
_cell_angle_gamma  92.827 
 
_shelx_F_squared_multiplier     1.000 
 
loop_ 
 _refln_index_h 
 _refln_index_k 
 _refln_index_l 
 _refln_F_squared_calc 
 _refln_F_squared_meas 
 _refln_F_squared_sigma 
 _refln_observed_status 
   1   0   0     5460.99     5690.58     51.44 o 
   2   0   0      452.83      415.99      7.55 o 
   3   0   0      270.20      311.82      7.67 o 
   4   0   0      237.97      249.22      7.70 o 
   5   0   0       18.61       26.32      3.37 o 
   6   0   0     1026.93     1023.38     19.97 o 
   7   0   0      369.39      380.82     12.54 o 
   8   0   0       96.16       89.81      4.59 o 
   9   0   0        0.29       -0.09      1.51 o 
  10   0   0      149.18      140.75      9.45 o 
 -11   1   0       22.27       29.69      6.11 o 
 -10   1   0        6.19       -1.65      2.68 o 
  -9   1   0      438.46      406.36     15.07 o 
  -8   1   0      489.81      509.17     10.61 o 
  -7   1   0      619.84      585.55     16.09 o 
  -6   1   0        4.48        1.62      1.74 o 
  -5   1   0      446.33      452.44     12.24 o 
  -4   1   0      348.70      360.01      9.75 o 
  -3   1   0       71.25       60.25      3.67 o 
  -2   1   0      841.82      877.75     12.75 o 
  -1   1   0     5019.23     5235.94     47.32 o 
   0   1   0     1967.44     2222.00     23.46 o 
   1   1   0      825.29      783.39      8.96 o 
   2   1   0      970.83     1015.89     12.39 o 
   3   1   0      463.06      462.94      8.87 o 
   4   1   0       52.53       67.29      3.97 o 
   5   1   0      441.33      459.63     11.25 o 
   6   1   0      503.96      574.51     14.05 o 
   7   1   0       51.10       53.98      3.56 o 
   8   1   0        2.66        3.73      1.41 o 
   9   1   0       23.89       29.59      2.80 o 
  10   1   0      105.58      109.61      8.42 o 
 -11   2   0       21.00       23.28      5.81 o 
 -10   2   0       53.28       66.81      7.61 o 
  -9   2   0      141.27      136.57      9.29 o 
  -8   2   0       10.50       13.84      3.73 o 
  -7   2   0        6.96        8.21      2.80 o 
  -6   2   0        0.30       -0.09      1.59 o 
  -5   2   0      123.37      153.62      7.28 o 
  -4   2   0      155.18      155.88      6.74 o 
  -3   2   0      844.27      936.05     15.88 o 
  -2   2   0     3033.67     3198.99     33.69 o 
  -1   2   0     1116.64     1092.84     24.92 o 
   0   2   0       53.47       51.38      1.68 o 
   1   2   0      973.27      930.07     10.77 o 
   2   2   0     1189.78     1187.72     10.12 o 
   3   2   0      419.63      430.18     10.23 o 
   4   2   0      766.09      853.77     10.06 o 
   5   2   0       13.26       12.22      1.71 o 
   6   2   0      288.87      303.33     12.18 o 
   7   2   0        0.18        0.32      2.03 o 
   8   2   0        9.24        9.54      1.81 o 
   9   2   0       52.61       59.56      4.46 o 
  10   2   0       11.75       13.06      4.18 o 
 -11   3   0      153.28      185.18     11.97 o 
 -10   3   0        5.01        1.77      3.46 o 
  -9   3   0        0.35       -3.07      2.05 o 
  -8   3   0      240.99      214.84     10.89 o 
  -7   3   0        1.79        4.18      2.17 o 
  -6   3   0        8.72        8.33      2.74 o 
  -5   3   0       58.00       65.18      5.41 o 
  -4   3   0     2601.33     2639.25     34.26 o 
  -3   3   0     1222.21     1264.64     13.92 o 
  -2   3   0     2768.28     2776.92     22.20 o 
  -1   3   0       34.99       37.71      1.99 o 
   0   3   0      430.51      399.40      6.65 o 
   1   3   0     2570.84     2561.01     18.47 o 
   2   3   0     6428.78     6665.53     43.23 o 
   3   3   0      949.58      989.13      9.70 o 
   4   3   0     3196.16     3574.78     26.78 o 
   5   3   0      259.71      271.04      5.78 o 
   6   3   0       40.93       51.79      3.06 o 
   7   3   0       44.45       44.81      2.73 o 
   8   3   0        0.04       -0.26      1.77 o 
   9   3   0        8.49        7.10      3.73 o 
  10   3   0       49.71       45.60      6.62 o 
  11   3   0        0.00       -2.68      2.92 o 
 -11   4   0      114.48      110.67      6.59 o 
 -10   4   0        2.80        3.04      3.16 o 
  -9   4   0        2.27       10.35      3.88 o 
  -8   4   0      506.74      499.16     17.09 o 
  -7   4   0       22.37       28.04      4.87 o 
  -6   4   0      891.17      890.09     20.61 o 
  -5   4   0       31.60       49.09      4.96 o 
  -4   4   0       59.66       37.76      5.81 o 
  -3   4   0     2779.67     2857.23     24.94 o 
  -2   4   0      453.66      439.87      7.33 o 
  -1   4   0     2511.78     2445.10     38.40 o 
   0   4   0       80.96       74.66      1.89 o 
   1   4   0      517.94      501.54     10.32 o 
   2   4   0     2827.18     2866.14     20.96 o 
   3   4   0      681.31      735.15      7.84 o 
   4   4   0        2.38        1.92      1.00 o 
   5   4   0        4.19        1.52      2.11 o 
   6   4   0      103.81      102.23      5.10 o 
   7   4   0       30.77       22.09      2.90 o 
   8   4   0       27.57       31.03      4.84 o 
   9   4   0       45.71       39.44      6.14 o 
  10   4   0       15.24       10.80      4.24 o 
 -11   5   0        0.05        2.50      3.34 o 
 -10   5   0        2.54        4.21      3.64 o 
  -9   5   0       25.83       31.04      5.93 o 
  -8   5   0      107.77      109.34      8.84 o 
  -7   5   0      401.56      385.48     14.38 o 
  -6   5   0      198.65      206.41      9.96 o 
  -5   5   0       79.35       72.20      4.26 o 
  -4   5   0        1.89        0.56      1.31 o 
  -3   5   0      228.58      244.62      6.23 o 
  -2   5   0       62.91       62.62      4.83 o 
  -1   5   0       54.66       55.15      1.91 o 
   0   5   0      144.73      149.76      2.90 o 
   1   5   0      223.01      208.36      7.35 o 
   2   5   0       15.84       12.85      0.89 o 
   3   5   0        1.53        0.69      1.99 o 
   4   5   0      269.36      286.48      5.35 o 
   5   5   0       15.04       15.62      2.54 o 
   6   5   0       90.09       84.38      4.58 o 
   7   5   0       38.89       38.86      3.71 o 
   8   5   0      180.32      176.42     10.74 o 
   9   5   0        1.60       -1.53      2.89 o 
  10   5   0        1.03        4.45      4.00 o 
 -10   6   0        5.11        4.20      4.86 o 
  -9   6   0        1.94        5.26      3.19 o 
  -8   6   0        0.10        0.81      2.41 o 
  -7   6   0      311.54      327.07     13.69 o 
  -6   6   0      235.46      247.41     11.25 o 
  -5   6   0       19.57       20.84      4.71 o 
  -4   6   0      179.01      196.60     10.30 o 
  -3   6   0      960.92      913.15     29.42 o 
  -2   6   0       34.36       37.82      2.68 o 
  -1   6   0      192.12      196.34      3.70 o 
   0   6   0       69.01       70.32      3.06 o 
   1   6   0       63.03       60.41      2.54 o 
   2   6   0       33.84       43.42      2.39 o 
   3   6   0      268.71      267.89      6.79 o 
   4   6   0      413.18      414.47      8.82 o 
   5   6   0        2.25        2.31      1.72 o 
   6   6   0      149.76      145.29      6.00 o 
   7   6   0      181.79      168.32      6.73 o 
   8   6   0      114.36       82.15      8.30 o 
   9   6   0        0.02        1.35      3.10 o 
  10   6   0        3.00        0.63      3.82 o 
 -10   7   0        2.07        4.54      3.97 o 
  -9   7   0       21.81       24.30      7.02 o 
  -8   7   0        8.56        8.15      4.09 o 
  -7   7   0      199.56      182.77     10.65 o 
  -6   7   0      393.99      381.09     10.36 o 
  -5   7   0       15.90       12.81      4.60 o 
  -4   7   0       22.01       17.54      2.64 o 
  -3   7   0      361.66      403.65     13.39 o 
  -2   7   0      525.05      543.11      6.66 o 
  -1   7   0       32.79       38.74      1.98 o 
   0   7   0        0.00        0.59      0.84 o 
   1   7   0      704.51      715.39      8.45 o 
   2   7   0      496.28      491.25     10.89 o 
   3   7   0       89.56       83.19      4.35 o 
   4   7   0      255.23      261.52      7.43 o 
   5   7   0       26.67       30.18      4.14 o 
   6   7   0      103.37      110.50      5.48 o 
   7   7   0      120.59      122.54      7.43 o 
   8   7   0       31.64       19.01      5.35 o 
   9   7   0        9.44        7.40      4.45 o 
 -10   8   0        1.74        0.96      4.24 o 
  -9   8   0       10.09       13.18      4.66 o 
  -8   8   0        7.72        9.20      4.15 o 
  -7   8   0       19.00       34.83      6.05 o 
  -6   8   0       56.02       48.95      3.71 o 
  -5   8   0       53.62       52.80      6.74 o 
  -4   8   0      145.91      136.17      5.78 o 
  -3   8   0      204.06      211.17      8.69 o 
  -2   8   0      356.55      351.66      7.95 o 
  -1   8   0      328.47      309.37      5.31 o 
   0   8   0        2.39        3.72      1.15 o 
   1   8   0        2.55        2.72      2.05 o 
   2   8   0        2.43        0.58      2.12 o 
   3   8   0        0.16        1.89      1.67 o 
   4   8   0      111.68      115.00      5.45 o 
   5   8   0       20.38       26.36      3.43 o 
   6   8   0        3.67        5.39      2.41 o 
   7   8   0       44.85       47.20      6.83 o 
   8   8   0        4.52        1.87      3.85 o 
   9   8   0        1.47       -4.06      3.49 o 
  -9   9   0       10.79       28.34      6.41 o 
  -8   9   0        0.35       11.25      4.75 o 
  -7   9   0        0.11        5.39      2.72 o 
  -6   9   0      157.52      144.55      9.07 o 
  -5   9   0        4.10        8.92      3.10 o 
  -4   9   0       40.92       34.24      3.61 o 
  -3   9   0       93.20       87.12      4.69 o 
  -2   9   0      118.24      114.76      7.23 o 
  -1   9   0       23.88       19.48      1.87 o 
   0   9   0      175.77      187.01      6.14 o 
   1   9   0      114.35      103.99      5.66 o 
   2   9   0       33.27       36.53      3.48 o 
   3   9   0       88.95       72.08      4.65 o 
   4   9   0        0.65       -0.70      1.95 o 
   5   9   0        6.38        0.15      2.22 o 
   6   9   0      104.17      115.21      8.39 o 
   7   9   0        1.33        4.18      3.40 o 
   8   9   0       24.64        6.86      4.12 o 
  -8  10   0        1.27        5.44      3.97 o 
  -7  10   0        0.49       -1.45      2.15 o 
  -6  10   0       69.85       76.32      5.89 o 
  -5  10   0       69.42       65.85      5.18 o 
  -4  10   0        5.86        6.65      2.38 o 
  -3  10   0      465.45      414.75     11.05 o 
  -2  10   0        8.08        5.86      2.08 o 
  -1  10   0      161.20      165.26     10.41 o 
   0  10   0       11.54        6.83      4.18 o 
   1  10   0        3.05        4.81      2.11 o 
   2  10   0        2.91        2.57      3.70 o 
   3  10   0      388.07      359.19      9.97 o 
   4  10   0       29.02       29.47      3.90 o 
   5  10   0        0.12        3.51      3.16 o 
   6  10   0       14.39       10.96      3.20 o 
   7  10   0        3.90        2.44      3.79 o 
   8  10   0        9.67       13.75      5.20 o 
  -8  11   0        1.03        4.93      4.69 o 
  -7  11   0        4.59        3.53      2.60 o 
  -6  11   0        0.30        4.08      2.83 o 
  -5  11   0        0.95       -0.72      2.30 o 
  -4  11   0        4.33        1.44      2.22 o 
  -3  11   0      148.01      142.36      6.23 o 
  -2  11   0        0.30       -2.32      3.25 o 
  -1  11   0      415.92      416.71     16.79 o 
   0  11   0      137.26      149.71     10.29 o 
   1  11   0       41.56       46.72      4.33 o 
   2  11   0        7.86        6.53      2.84 o 
   3  11   0       75.30       78.09      5.50 o 
   4  11   0        3.19        1.85      2.57 o 
   5  11   0        1.06        4.14      3.81 o 
   6  11   0        0.75       -2.77      2.98 o 
   7  11   0        4.96        2.98      4.21 o 
  -7  12   0       13.04        5.70      3.06 o 
  -6  12   0       58.96       58.06      5.71 o 
  -5  12   0        0.00        3.35      2.48 o 
  -4  12   0        2.73        0.71      3.43 o 
  -3  12   0        4.58        2.95      3.85 o 
  -2  12   0        0.24       -0.21      3.67 o 
  -1  12   0      140.19      140.57     10.77 o 
   0  12   0      174.00      169.99     11.88 o 
   1  12   0      513.40      510.89     18.74 o 
   2  12   0       22.06       33.14      4.24 o 
   3  12   0       10.77       25.81      7.28 o 
   4  12   0        7.07        6.49      3.06 o 
   5  12   0        4.66        5.66      4.32 o 
   6  12   0        1.01       -0.03      3.28 o 
  -6  13   0       17.63       12.03      3.48 o 
  -5  13   0        0.47        4.30      4.00 o 
  -4  13   0       12.01        4.21      4.69 o 
  -3  13   0        5.59        5.93      4.69 o 
  -2  13   0       21.98       17.99      6.08 o 
  -1  13   0      201.51      243.38     14.65 o 
   0  13   0      232.12      235.68     14.59 o 
   1  13   0       31.23       27.31      6.92 o 
   2  13   0       19.28       28.19      6.62 o 
   3  13   0        6.38       12.72      3.55 o 
   4  13   0       23.91       27.06      4.56 o 
   5  13   0        4.52        6.29      4.15 o 
  -4  14   0        8.65        9.14      5.66 o 
  -3  14   0        7.27       10.80      5.72 o 
  -2  14   0        1.47       -0.06      4.12 o 
  -1  14   0       20.87       39.23      7.88 o 
   0  14   0        3.33        9.29      5.63 o 
   1  14   0        6.18       13.48      5.69 o 
   2  14   0       50.43       53.45      8.90 o 
   3  14   0        7.05        0.45      5.08 o 
  -3 -14   1        1.45        7.16      5.08 o 
  -2 -14   1        7.84       28.25      7.13 o 
  -1 -14   1       24.05       21.60      6.50 o 
   0 -14   1        0.25        4.15      4.87 o 
   1 -14   1       25.54       42.02      7.88 o 
   2 -14   1      104.83      114.85     11.58 o 
   3 -14   1       58.32       49.54      8.99 o 
   4 -14   1       13.00       20.30      6.62 o 
  -5 -13   1        8.88       11.58      4.93 o 
  -4 -13   1        1.83        1.71      3.61 o 
  -3 -13   1        0.33        1.61      2.56 o 
  -2 -13   1       67.67       61.24      8.57 o 
  -1 -13   1       30.24       23.25      6.23 o 
   0 -13   1      173.96      178.98     12.24 o 
   1 -13   1       93.86       58.54      8.48 o 
   2 -13   1       75.14       89.37     10.17 o 
   3 -13   1       45.54       55.59      8.51 o 
   4 -13   1       16.22       15.34      5.81 o 
   5 -13   1       34.67       32.57      9.26 o 
   6 -13   1       11.88       10.59      3.43 o 
  -6 -12   1        0.04       -1.08      3.52 o 
  -5 -12   1        0.29       -3.94      2.98 o 
  -4 -12   1       12.54        7.74      3.14 o 
  -3 -12   1        8.44       12.06      4.00 o 
  -2 -12   1        0.25        1.39      3.05 o 
  -1 -12   1       68.42       87.14      8.96 o 
   0 -12   1      235.92      247.71     13.99 o 
   1 -12   1        0.26        0.69      4.18 o 
   2 -12   1        9.78        4.24      4.24 o 
   3 -12   1       23.16       11.73      4.96 o 
   4 -12   1       14.23        7.86      3.34 o 
   5 -12   1        9.75        5.66      2.69 o 
   6 -12   1        0.03       -0.68      4.50 o 
   7 -12   1        0.85       -1.79      2.50 o 
  -7 -11   1        4.31        5.75      4.15 o 
  -6 -11   1       14.99       11.52      4.72 o 
  -5 -11   1       21.64       10.23      4.54 o 
  -4 -11   1        8.13       11.98      3.67 o 
  -3 -11   1        0.12       -0.68      1.93 o 
  -2 -11   1      504.02      487.95     15.28 o 
  -1 -11   1       72.39       79.95      5.14 o 
   0 -11   1       13.02       13.63      5.38 o 
   1 -11   1       20.92       13.72      5.05 o 
   2 -11   1       11.79        8.12      4.60 o 
   3 -11   1       20.98       19.84      3.19 o 
   4 -11   1      235.58      237.68      8.30 o 
   5 -11   1      116.02      112.67      6.44 o 
   6 -11   1        0.58        2.29      3.04 o 
   7 -11   1       19.22       22.74      8.27 o 
   8 -11   1        1.37       -0.81      3.94 o 
  -8 -10   1        4.24        5.81      4.18 o 
  -7 -10   1        5.62        0.21      3.46 o 
  -6 -10   1       75.18       84.08      8.78 o 
  -5 -10   1       21.59       15.55      3.67 o 
  -4 -10   1       86.30       92.76      7.54 o 
  -3 -10   1      729.47      728.53     14.19 o 
  -2 -10   1      238.08      231.13      7.90 o 
  -1 -10   1        0.00       -0.41      1.73 o 
   0 -10   1      135.05      131.76      5.72 o 
   1 -10   1      133.02      144.50      5.56 o 
   2 -10   1        0.49       -0.84      1.80 o 
   3 -10   1      247.82      245.72      7.68 o 
   4 -10   1      498.81      504.97     11.68 o 
   5 -10   1      409.66      390.77     15.72 o 
   6 -10   1       26.82       52.18      5.14 o 
   7 -10   1        2.36       -0.27      3.28 o 
   8 -10   1        0.04        1.99      4.12 o 
  -8  -9   1       13.36       20.21      5.99 o 
  -7  -9   1       44.91       37.93      6.89 o 
  -6  -9   1        2.02        0.33      3.10 o 
  -5  -9   1      505.57      484.61     11.58 o 
  -4  -9   1        7.11        8.77      2.56 o 
  -3  -9   1     1162.93     1156.30     17.15 o 
  -2  -9   1      133.41      147.92      6.00 o 
  -1  -9   1      204.50      217.49      8.74 o 
   0  -9   1      129.11      118.78      3.73 o 
   1  -9   1       59.81       65.67      3.02 o 
   2  -9   1      746.89      725.02     12.10 o 
   3  -9   1      612.35      581.98     11.40 o 
   4  -9   1      316.01      305.81      8.78 o 
   5  -9   1       86.14       86.86      5.50 o 
   6  -9   1       41.31       41.07      4.58 o 
   7  -9   1       45.34       43.35      6.83 o 
   8  -9   1       13.91       15.13      4.99 o 
   9  -9   1        1.23       10.14      4.87 o 
  -9  -8   1        1.73       11.01      5.11 o 
  -8  -8   1        1.83        7.52      4.36 o 
  -7  -8   1       27.77       45.30      7.01 o 
  -6  -8   1      315.63      290.49     13.54 o 
  -5  -8   1      206.90      204.64     12.41 o 
  -4  -8   1      227.14      220.26      7.27 o 
  -3  -8   1      117.67      117.93      5.25 o 
  -2  -8   1        4.78        6.44      1.95 o 
  -1  -8   1      137.08      132.65      3.73 o 
   0  -8   1        0.20       -0.97      0.97 o 
   1  -8   1       86.40       80.36      2.99 o 
   2  -8   1      112.10      116.04      6.68 o 
   3  -8   1      363.34      350.45      8.39 o 
   4  -8   1        2.48        5.60      2.39 o 
   5  -8   1        8.40       11.69      2.55 o 
   6  -8   1       61.83       49.45      4.69 o 
   7  -8   1        0.24       -0.87      2.59 o 
   8  -8   1       46.59       74.78      8.51 o 
   9  -8   1        0.90        5.87      3.55 o 
  10  -8   1        2.63        9.05      4.90 o 
  -9  -7   1        1.88        3.28      4.39 o 
  -8  -7   1        1.19        0.48      3.25 o 
  -7  -7   1       29.95       39.07      6.50 o 
  -6  -7   1      116.80      147.11      9.61 o 
  -5  -7   1       10.32       12.20      2.61 o 
  -4  -7   1      388.00      346.85      8.41 o 
  -3  -7   1        2.51        5.06      4.48 o 
  -2  -7   1      211.91      211.34      3.99 o 
  -1  -7   1        8.51        7.06      2.08 o 
   0  -7   1        0.75        1.19      1.02 o 
   1  -7   1      294.27      284.91      5.92 o 
   2  -7   1      566.29      555.33      8.35 o 
   3  -7   1        1.35       -0.54      1.53 o 
   4  -7   1       77.26       87.30      7.13 o 
   5  -7   1      154.41      144.98      6.10 o 
   6  -7   1      369.60      411.56     15.07 o 
   7  -7   1       78.64       66.24      7.37 o 
   8  -7   1      525.23      638.67     20.94 o 
   9  -7   1       20.76       23.22      5.72 o 
  10  -7   1        3.02        3.82      4.00 o 
 -10  -6   1        4.23        9.33      4.75 o 
  -9  -6   1       10.52        3.16      3.88 o 
  -8  -6   1       67.34       71.65      8.09 o 
  -7  -6   1       18.30       20.48      4.87 o 
  -6  -6   1        9.53        6.00      2.20 o 
  -5  -6   1       10.52       17.66      3.25 o 
  -4  -6   1      843.24      809.16     12.34 o 
  -3  -6   1     1328.15     1269.89     16.67 o 
  -2  -6   1      566.79      583.37      6.42 o 
  -1  -6   1       78.16       82.26      2.64 o 
   0  -6   1      999.07      984.70      9.14 o 
   1  -6   1        5.09        6.13      1.09 o 
   2  -6   1      355.91      362.81      5.19 o 
   3  -6   1      453.25      490.95     12.45 o 
   4  -6   1        5.94       15.54      2.42 o 
   5  -6   1       98.04       94.55      4.81 o 
   6  -6   1        0.11        2.11      2.29 o 
   7  -6   1        0.02       -2.50      3.01 o 
   8  -6   1        0.24        0.42      2.71 o 
   9  -6   1        1.12       -0.33      3.22 o 
  10  -6   1        4.04        0.21      3.64 o 
 -10  -5   1       35.15       39.65      7.01 o 
  -9  -5   1        9.82       13.54      4.45 o 
  -8  -5   1        0.02       -1.56      3.10 o 
  -7  -5   1       11.86       17.63      4.45 o 
  -6  -5   1        0.62        0.42      1.46 o 
  -5  -5   1      390.15      395.77      6.52 o 
  -4  -5   1        0.00       -0.09      1.57 o 
  -3  -5   1      718.34      696.39      7.15 o 
  -2  -5   1     1025.77     1060.23      8.93 o 
  -1  -5   1       51.99       48.40      2.09 o 
   0  -5   1       21.70       24.00      1.45 o 
   1  -5   1      215.59      216.70      3.68 o 
   2  -5   1       35.30       50.46      2.75 o 
   3  -5   1      422.87      431.56      8.30 o 
   4  -5   1       50.39       46.87      2.86 o 
   5  -5   1      176.53      199.47      9.11 o 
   6  -5   1      165.29      148.39      8.57 o 
   7  -5   1       19.76       22.11      3.20 o 
   8  -5   1       37.06       41.19      5.99 o 
   9  -5   1        1.78        0.51      3.10 o 
  10  -5   1        0.65        2.77      3.70 o 
  11  -5   1        5.15        7.46      4.12 o 
 -10  -4   1       67.93       64.58      7.91 o 
  -9  -4   1      117.22      113.13      9.42 o 
  -8  -4   1       68.13       61.09      6.83 o 
  -7  -4   1       16.18        6.01      5.25 o 
  -6  -4   1        0.44        1.40      1.12 o 
  -5  -4   1       22.00       16.93      1.63 o 
  -4  -4   1       24.66       23.46      2.74 o 
  -3  -4   1     1241.89     1280.03     14.06 o 
  -2  -4   1     2039.52     2061.94     21.01 o 
  -1  -4   1      816.06      826.77      7.10 o 
   0  -4   1       43.56       47.38      1.73 o 
   1  -4   1       14.08       18.63      1.52 o 
   2  -4   1      480.33      497.25      7.72 o 
   3  -4   1      205.63      225.14      5.48 o 
   4  -4   1        4.11       10.77      2.68 o 
   5  -4   1      616.76      655.49     16.33 o 
   6  -4   1      316.14      314.85     11.94 o 
   7  -4   1      163.58      169.99      9.45 o 
   8  -4   1      163.42      161.74      9.93 o 
  10  -4   1        6.47       14.17      4.27 o 
  11  -4   1      155.75      153.77     10.17 o 
 -11  -3   1        1.37        2.11      3.58 o 
 -10  -3   1      143.77      152.63     10.41 o 
  -9  -3   1       12.00        7.91      3.91 o 
  -8  -3   1        9.32       13.75      3.94 o 
  -7  -3   1       34.84       47.02      2.80 o 
  -6  -3   1      109.85      120.68      5.52 o 
  -5  -3   1      188.80      199.80      4.26 o 
  -4  -3   1        5.82       25.15      3.12 o 
  -3  -3   1        1.98        1.74      1.03 o 
  -2  -3   1     1731.72     1768.97     11.77 o 
  -1  -3   1     8578.75     8462.58     43.83 o 
   0  -3   1      835.57      794.73      6.77 o 
   1  -3   1      110.72      120.87      3.07 o 
   2  -3   1        6.53        8.87      1.70 o 
   3  -3   1       73.29       76.11      3.24 o 
   4  -3   1     2577.55     2677.42     34.56 o 
   5  -3   1       35.61       38.02      4.30 o 
   6  -3   1        3.83        3.52      2.32 o 
   7  -3   1       31.66       30.71      4.78 o 
   8  -3   1      243.09      246.39     11.79 o 
   9  -3   1        9.02       13.56      2.78 o 
  10  -3   1       18.74       15.61      4.21 o 
  11  -3   1       59.90       62.57      7.01 o 
 -10  -2   1       36.98       28.97      5.41 o 
  -9  -2   1      167.98      172.58      7.01 o 
  -8  -2   1       16.19       18.28      2.21 o 
  -7  -2   1       38.89       35.02      2.46 o 
  -6  -2   1        5.66        5.17      1.30 o 
  -5  -2   1      254.79      257.72      4.81 o 
  -4  -2   1        0.30        0.65      0.81 o 
  -3  -2   1      948.08      934.04      7.98 o 
  -2  -2   1      671.44      692.52      7.40 o 
  -1  -2   1    24149.33    22128.44    138.25 o 
   0  -2   1      279.06      249.46      4.51 o 
   1  -2   1      284.43      277.24      4.16 o 
   2  -2   1      110.00      105.37      4.30 o 
   3  -2   1        0.62        5.99      1.87 o 
   4  -2   1       25.47       39.38      3.82 o 
   5  -2   1       13.36       14.20      2.92 o 
   6  -2   1      151.39      156.93      7.85 o 
   7  -2   1       21.00       16.79      3.70 o 
   8  -2   1        9.53        6.89      3.04 o 
   9  -2   1      820.03      877.27     23.04 o 
  10  -2   1        7.31        6.56      3.01 o 
  11  -2   1       81.26       84.83      7.46 o 
 -10  -1   1        5.23        3.16      3.04 o 
  -9  -1   1       20.61       25.66      3.31 o 
  -8  -1   1       14.29       13.57      2.01 o 
  -7  -1   1       51.15       49.73      3.50 o 
  -6  -1   1      972.18     1037.61     14.02 o 
  -5  -1   1      681.77      734.72     10.62 o 
  -4  -1   1      158.96      157.75      4.25 o 
  -3  -1   1      760.71      745.64      8.73 o 
  -2  -1   1      276.10      268.24      7.79 o 
  -1  -1   1     2870.60     2622.65     25.06 o 
   1  -1   1     4363.93     4164.31     37.87 o 
   2  -1   1      155.46      156.79      3.33 o 
   3  -1   1     1966.25     1922.10     23.91 o 
   4  -1   1      199.55      155.61      6.29 o 
   5  -1   1       68.41       63.83      4.60 o 
   6  -1   1       92.73       85.55      5.84 o 
   7  -1   1       57.75       65.82      5.84 o 
   8  -1   1       82.37       85.49      7.10 o 
   9  -1   1       80.74       70.12      6.98 o 
  10  -1   1        0.35        3.97      2.83 o 
  11  -1   1       10.43        4.18      2.89 o 
 -11   0   1        5.98        6.62      3.73 o 
 -10   0   1       60.11       62.72      7.13 o 
  -9   0   1       19.79       19.15      2.97 o 
  -8   0   1       50.76       52.58      4.50 o 
  -7   0   1      166.06      162.38      5.65 o 
  -6   0   1      424.79      454.11      8.77 o 
  -5   0   1      627.40      627.03      9.57 o 
  -4   0   1     1272.91     1358.20     25.40 o 
  -3   0   1      964.10      991.76     10.19 o 
  -2   0   1       62.87       60.52      3.04 o 
  -1   0   1     1811.18     1576.23     16.51 o 
   0   0   1       25.64       12.66      0.96 o 
   1   0   1      600.98      567.83      7.10 o 
   2   0   1     2560.26     2417.23     24.97 o 
   3   0   1       48.48       42.71      2.92 o 
   4   0   1      166.58      166.77      6.20 o 
   5   0   1        4.47        4.21      1.96 o 
   6   0   1      214.44      230.06      8.87 o 
   7   0   1       14.77       14.98      3.40 o 
   8   0   1       24.58       22.56      4.18 o 
   9   0   1       16.15       19.97      4.36 o 
  10   0   1        3.48        3.98      3.16 o 
 -11   1   1        9.27        7.49      4.15 o 
 -10   1   1        2.59        6.74      3.52 o 
  -9   1   1      368.79      359.92     14.44 o 
  -8   1   1       80.51       90.42      5.32 o 
  -7   1   1      162.99      174.20      5.81 o 
  -6   1   1       11.94       12.99      1.91 o 
  -5   1   1      126.19      132.22      4.92 o 
  -4   1   1       19.71       25.79      1.84 o 
  -3   1   1        0.27       -0.89      0.66 o 
  -2   1   1      603.61      604.89     10.32 o 
  -1   1   1     1337.57     1290.55     15.04 o 
   0   1   1      109.36       86.57      2.05 o 
   1   1   1     4300.12     4131.37     41.51 o 
   2   1   1     5400.86     5177.42     33.69 o 
   3   1   1     1007.64     1017.35     10.47 o 
   4   1   1        2.51        4.12      1.56 o 
   5   1   1       39.22       39.23      3.55 o 
   6   1   1       36.34       43.67      3.10 o 
   7   1   1        7.94        5.52      1.81 o 
   8   1   1        0.69        3.45      1.66 o 
   9   1   1       62.66       73.38      4.77 o 
  10   1   1        0.54        1.23      2.13 o 
 -11   2   1        0.01       -0.36      3.04 o 
 -10   2   1       37.06       32.46      6.02 o 
  -9   2   1       18.26       23.52      5.20 o 
  -8   2   1       64.80       54.78      6.23 o 
  -7   2   1        0.08        1.58      1.33 o 
  -6   2   1      244.59      283.23     13.39 o 
  -5   2   1        0.56        3.66      1.22 o 
  -4   2   1       32.33       35.21      2.00 o 
  -3   2   1     1712.05     1726.84     16.13 o 
  -2   2   1    30919.83    30057.61    190.80 o 
  -1   2   1      891.56      871.36      8.47 o 
   0   2   1     2337.51     2267.22     16.20 o 
   1   2   1     4414.94     4456.49     42.90 o 
   2   2   1     4385.61     4377.81     29.33 o 
   3   2   1      365.08      401.80      5.75 o 
   4   2   1      138.20      153.32      4.03 o 
   5   2   1      998.81     1040.32     12.60 o 
   6   2   1       35.03       34.44      2.73 o 
   7   2   1       14.59       13.41      2.29 o 
   8   2   1        0.07        0.02      1.54 o 
   9   2   1        0.21       -2.74      2.53 o 
  10   2   1       51.19       44.37      6.20 o 
  11   2   1        5.27        3.49      3.46 o 
 -11   3   1        0.93       -3.84      2.56 o 
 -10   3   1        0.26       -1.68      2.23 o 
  -9   3   1       11.32       12.15      3.94 o 
  -8   3   1      100.04       90.69      7.97 o 
  -7   3   1      124.34      124.11      8.00 o 
  -6   3   1       17.05       10.56      3.01 o 
  -5   3   1       90.07       83.07      2.89 o 
  -4   3   1      113.77      107.95      4.14 o 
  -3   3   1     1956.45     2054.38     19.07 o 
  -2   3   1     2297.83     2426.02     20.19 o 
  -1   3   1     6767.18     6723.14    140.51 o 
   0   3   1      461.44      477.95      5.68 o 
   1   3   1      334.08      314.49      7.52 o 
   2   3   1      470.68      495.64     10.41 o 
   3   3   1      117.48      122.58      2.86 o 
   4   3   1     3772.13     4103.02     47.47 o 
   5   3   1      122.08      109.65      3.75 o 
   6   3   1       11.16       12.71      2.21 o 
   7   3   1      131.44      127.30      4.90 o 
   8   3   1       43.86       39.53      5.11 o 
   9   3   1       37.29       34.20      3.90 o 
  10   3   1       21.02       25.69      5.26 o 
  11   3   1        8.15       -0.60      3.10 o 
 -11   4   1       10.34        7.13      4.45 o 
 -10   4   1        0.00       -1.17      2.53 o 
  -9   4   1       31.05       32.13      5.87 o 
  -8   4   1      206.94      188.94     10.62 o 
  -7   4   1        8.30       10.08      3.28 o 
  -6   4   1      428.35      425.25     14.02 o 
  -5   4   1      607.72      638.88     11.39 o 
  -4   4   1        3.34        5.69      4.81 o 
  -3   4   1       38.26       42.19      2.80 o 
  -2   4   1      475.71      473.41      7.71 o 
  -1   4   1      102.52      113.07      3.41 o 
   0   4   1      182.20      186.67      3.69 o 
   1   4   1      625.90      621.47     12.69 o 
   2   4   1       18.25       18.50      2.83 o 
   3   4   1      985.73     1055.98     17.99 o 
   4   4   1      219.79      214.99      7.94 o 
   5   4   1      103.35       97.68      4.18 o 
   6   4   1      190.94      187.88      8.57 o 
   7   4   1       21.70       20.64      4.12 o 
   8   4   1       11.57       13.06      3.91 o 
   9   4   1       36.81       35.09      4.08 o 
  10   4   1        7.16       10.92      4.15 o 
 -11   5   1        6.32        5.93      4.00 o 
 -10   5   1        1.69       -2.02      2.80 o 
  -9   5   1       30.46       35.83      6.17 o 
  -8   5   1       23.41       20.79      4.75 o 
  -7   5   1      326.43      312.03     13.12 o 
  -6   5   1       11.02       13.93      3.73 o 
  -5   5   1      113.37       92.23      4.54 o 
  -4   5   1     1194.98     1245.92     29.25 o 
  -3   5   1     1466.80     1520.94     17.16 o 
  -2   5   1        3.44        6.01      4.51 o 
  -1   5   1      243.41      266.47      5.49 o 
   0   5   1      118.53      108.60      3.07 o 
   1   5   1      138.54      136.43      3.35 o 
   2   5   1     2422.03     2774.92     34.08 o 
   3   5   1      247.91      232.91      8.33 o 
   4   5   1      487.12      506.83     13.15 o 
   5   5   1       18.24       16.94      3.58 o 
   6   5   1       48.02       41.93      5.05 o 
   7   5   1       49.22       64.49      6.14 o 
   8   5   1      203.23      185.52      7.31 o 
   9   5   1        1.73       -0.54      3.07 o 
  10   5   1        0.62        1.50      3.40 o 
 -10   6   1        0.47        1.50      3.43 o 
  -9   6   1        2.97        6.62      3.67 o 
  -8   6   1        3.05       -0.48      2.77 o 
  -7   6   1      351.14      334.41     13.93 o 
  -6   6   1        9.37        5.15      2.07 o 
  -5   6   1        3.90        4.61      1.73 o 
  -4   6   1      234.57      248.47     10.69 o 
  -3   6   1       21.39       27.75      3.02 o 
  -2   6   1       84.98       82.34      3.70 o 
  -1   6   1       14.93       17.43      1.34 o 
   0   6   1        2.74        3.08      1.06 o 
   1   6   1        2.16        6.02      1.37 o 
   2   6   1      376.76      387.11     11.31 o 
   3   6   1      224.24      226.42      9.20 o 
   4   6   1       36.69       38.71      4.69 o 
   5   6   1      121.99      126.64      7.37 o 
   6   6   1        3.28       14.77      3.94 o 
   7   6   1      302.87      304.33     12.27 o 
   8   6   1       65.82       42.89      4.50 o 
   9   6   1       19.57       20.94      5.41 o 
  10   6   1        3.40        2.41      3.64 o 
 -10   7   1       11.92        9.39      4.72 o 
  -9   7   1        4.38       11.67      4.81 o 
  -8   7   1        7.71       -0.12      3.16 o 
  -7   7   1      302.98      300.06     13.48 o 
  -6   7   1        0.59       -0.37      1.96 o 
  -5   7   1       80.95       77.35      4.78 o 
  -4   7   1      182.14      170.36      6.11 o 
  -3   7   1        0.03        0.24      1.28 o 
  -2   7   1      190.50      202.09      3.91 o 
  -1   7   1      459.13      443.33      7.71 o 
   0   7   1       53.16       44.63      2.00 o 
   1   7   1       40.80       44.00      7.19 o 
   2   7   1      645.82      691.22     16.45 o 
   3   7   1      545.36      562.96     14.98 o 
   4   7   1       48.71       54.99      5.75 o 
   5   7   1        1.25        6.74      3.52 o 
   6   7   1        9.75        8.62      2.58 o 
   7   7   1       17.99        8.57      2.74 o 
   8   7   1       32.46       29.90      6.77 o 
   9   7   1      131.83      113.46     10.08 o 
 -10   8   1        0.03       -1.74      2.08 o 
  -9   8   1       48.97       50.08      7.70 o 
  -8   8   1       55.40       64.34      8.00 o 
  -7   8   1        0.14        3.56      2.17 o 
  -6   8   1      110.92      112.45     10.68 o 
  -5   8   1       50.40       50.14      4.31 o 
  -4   8   1       20.74       24.30      3.15 o 
  -3   8   1       11.29       13.38      2.42 o 
  -2   8   1      118.26      131.54      8.45 o 
  -1   8   1        5.94        8.14      1.30 o 
   0   8   1      141.68      142.40      3.51 o 
   1   8   1      126.98      128.18      5.10 o 
   2   8   1        0.02        2.68      1.72 o 
   3   8   1       35.18       34.19      3.40 o 
   4   8   1       20.71       16.22      2.88 o 
   5   8   1       19.71       20.17      3.65 o 
   6   8   1      219.48      173.31      7.13 o 
   7   8   1        3.57       -0.35      2.96 o 
   8   8   1        3.19        3.61      3.70 o 
   9   8   1        6.15        2.44      3.91 o 
  -9   9   1       67.10       64.34      8.69 o 
  -8   9   1        0.52        2.29      4.57 o 
  -7   9   1        4.40        4.92      2.53 o 
  -6   9   1      174.02      156.83      7.19 o 
  -5   9   1        3.46        3.88      2.16 o 
  -4   9   1       76.48       68.50      4.68 o 
  -3   9   1       37.59       28.63      8.12 o 
  -2   9   1      149.35      126.67      9.31 o 
  -1   9   1      100.93      104.26      4.30 o 
   0   9   1       46.08       42.93      7.28 o 
   1   9   1       81.53       98.87      4.89 o 
   2   9   1       29.35       33.15      3.42 o 
   3   9   1        0.47       -2.47      1.71 o 
   4   9   1        0.01        0.58      2.18 o 
   5   9   1      114.39      108.97      6.03 o 
   6   9   1       16.26       25.49      3.78 o 
   7   9   1        5.96        3.37      2.66 o 
   8   9   1       42.52       48.46      7.43 o 
  -8  10   1        1.00        3.07      3.34 o 
  -7  10   1        6.27        8.60      2.82 o 
  -6  10   1        5.24        5.43      5.34 o 
  -5  10   1       60.76       62.70     10.15 o 
  -4  10   1       17.72       20.90      3.55 o 
  -3  10   1       25.30       26.71      3.30 o 
  -2  10   1      117.34      118.47      5.24 o 
  -1  10   1      319.66      329.44     14.11 o 
   0  10   1      116.19      113.84      5.27 o 
   1  10   1        1.86        2.15      1.94 o 
   2  10   1      184.50      175.26      8.08 o 
   3  10   1       54.90       50.94      4.50 o 
   4  10   1        8.58        8.11      2.67 o 
   5  10   1       22.22       25.47      3.91 o 
   6  10   1        3.04        9.37      2.95 o 
   7  10   1        6.46        6.77      3.91 o 
   8  10   1        1.83        0.15      3.34 o 
  -8  11   1        0.58        2.12      3.85 o 
  -7  11   1        0.26       -0.02      2.51 o 
  -6  11   1       17.23        9.65      2.95 o 
  -5  11   1      193.98      166.05      7.56 o 
  -4  11   1       13.14       11.92      3.19 o 
  -3  11   1       50.52       49.62      4.18 o 
  -2  11   1        0.44        5.72      4.15 o 
  -1  11   1      151.62      170.08     11.07 o 
   0  11   1       62.11       68.55      7.88 o 
   1  11   1      556.21      559.27     12.27 o 
   2  11   1        0.00        1.71      2.16 o 
   3  11   1      207.60      219.99      8.39 o 
   4  11   1        6.40        6.38      2.76 o 
   5  11   1       15.18       15.91      3.56 o 
   6  11   1        1.17        2.39      3.20 o 
   7  11   1        0.78        3.70      3.82 o 
  -7  12   1       26.19       27.72      4.67 o 
  -6  12   1       76.84       81.68      6.53 o 
  -5  12   1       20.93       23.22      3.78 o 
  -4  12   1       33.62       34.29      6.74 o 
  -3  12   1        5.42        4.63      4.27 o 
  -2  12   1       24.52       22.92      6.20 o 
  -1  12   1       46.59       54.93      8.27 o 
   0  12   1       64.43       60.91      8.36 o 
   1  12   1      725.94      662.26     21.69 o 
   2  12   1      211.89      240.62      8.92 o 
   3  12   1        2.13        7.13      2.86 o 
   4  12   1       15.22        7.73      3.34 o 
   5  12   1        4.83        4.83      3.03 o 
   6  12   1        6.53        6.08      4.21 o 
  -5  13   1        5.95        7.13      4.66 o 
  -4  13   1        8.70       11.76      4.93 o 
  -3  13   1        4.20       10.11      5.08 o 
  -2  13   1        8.28       15.10      5.72 o 
  -1  13   1        8.40        0.33      4.39 o 
   0  13   1      128.29      152.30     12.36 o 
   1  13   1       88.77       70.45      9.08 o 
   2  13   1        0.75        0.75      4.57 o 
   3  13   1        1.58        1.23      2.51 o 
   4  13   1        3.24        3.31      2.66 o 
  -4  14   1       10.98       18.29      6.56 o 
  -3  14   1       16.19       29.24      7.58 o 
  -2  14   1       90.96       97.79     11.16 o 
  -1  14   1      189.05      195.22     14.17 o 
   0  14   1        0.27       -1.80      4.42 o 
   1  14   1        0.40        3.28      5.02 o 
   2  14   1        4.64        4.03      5.26 o 
  -3 -14   2        0.05        1.53      3.70 o 
  -2 -14   2        2.49        4.96      5.26 o 
  -1 -14   2        2.41        8.57      5.17 o 
   0 -14   2        7.18        6.53      4.54 o 
   1 -14   2        0.26       -0.24      4.24 o 
   2 -14   2        1.05        7.19      5.11 o 
   3 -14   2       41.45       60.19      9.54 o 
   4 -14   2       10.67       17.42      6.65 o 
  -5 -13   2        0.07       -3.43      3.40 o 
  -4 -13   2        0.12       -3.49      2.68 o 
  -3 -13   2        0.97       -3.31      4.03 o 
  -2 -13   2       17.30       15.45      3.67 o 
  -1 -13   2       20.11       16.97      5.90 o 
   0 -13   2      214.13      215.80     13.06 o 
   1 -13   2       21.57       29.66      6.83 o 
   2 -13   2        0.02       -1.29      3.52 o 
   3 -13   2       68.23       83.59      9.87 o 
   4 -13   2       29.02       31.98      7.25 o 
   5 -13   2       33.19       35.92      4.86 o 
  -6 -12   2        3.85       -0.81      3.94 o 
  -5 -12   2        2.56       -3.94      3.40 o 
  -4 -12   2       25.37       29.78      5.96 o 
  -3 -12   2       80.34       80.66      5.81 o 
  -2 -12   2       26.61       42.79      6.02 o 
  -1 -12   2       23.00       20.45      3.61 o 
   0 -12   2        1.20       -2.20      3.70 o 
   1 -12   2       13.54       21.54      5.81 o 
   2 -12   2        2.84       -3.07      3.25 o 
   3 -12   2       52.98       44.55      7.37 o 
   4 -12   2       10.55        7.31      2.79 o 
   5 -12   2       58.50       65.02      5.59 o 
   6 -12   2       34.97       44.42     11.19 o 
   7 -12   2        1.07       -3.07      3.67 o 
  -7 -11   2       10.64        8.27      4.48 o 
  -6 -11   2        5.14        9.33      4.33 o 
  -5 -11   2        2.00        2.20      3.46 o 
  -4 -11   2        0.59       -1.02      2.71 o 
  -3 -11   2        0.13       -2.28      2.16 o 
  -2 -11   2      219.55      237.00      8.38 o 
  -1 -11   2        4.31        6.22      2.74 o 
   0 -11   2      155.53      167.22     10.44 o 
   1 -11   2        4.50        5.63      4.06 o 
   2 -11   2       39.84       44.80      5.34 o 
   3 -11   2       42.12       50.66      4.44 o 
   4 -11   2        1.17        2.73      2.36 o 
   5 -11   2        2.36        5.79      2.96 o 
   6 -11   2       10.11       13.08      5.50 o 
   7 -11   2       12.67       10.14      5.23 o 
   8 -11   2        4.48        6.83      4.60 o 
  -8 -10   2        3.35        7.76      4.63 o 
  -7 -10   2        3.92        4.96      4.12 o 
  -6 -10   2        3.42        5.29      4.24 o 
  -5 -10   2      122.98      128.53      9.84 o 
  -4 -10   2        0.06       -0.58      2.22 o 
  -3 -10   2      241.01      239.87      8.19 o 
  -2 -10   2     1944.34     1884.53     23.02 o 
  -1 -10   2      456.35      441.97     10.33 o 
   0 -10   2       24.01       27.24      3.29 o 
   1 -10   2      119.88      131.43     11.10 o 
   2 -10   2      380.15      401.00      9.48 o 
   3 -10   2      154.51      157.26      6.42 o 
   4 -10   2      257.42      262.01      8.53 o 
   5 -10   2       55.48       50.49      4.77 o 
   6 -10   2       13.25        8.18      2.71 o 
   7 -10   2       16.73       18.56      5.41 o 
   8 -10   2       13.12       12.99      5.11 o 
  -8  -9   2        5.13        9.69      4.99 o 
  -7  -9   2       94.30       90.27      9.36 o 
  -6  -9   2       25.11       20.42      5.41 o 
  -5  -9   2       52.80       47.56      6.53 o 
  -4  -9   2       18.46       16.95      3.13 o 
  -3  -9   2       19.84       16.46      3.13 o 
  -2  -9   2       59.88       73.63      6.84 o 
  -1  -9   2       11.57       14.03      2.56 o 
   0  -9   2        1.35       -0.08      1.30 o 
   1  -9   2      170.75      174.91      6.88 o 
   2  -9   2      231.45      217.34      6.71 o 
   3  -9   2      134.99      119.69      5.40 o 
   4  -9   2        9.33        4.73      4.05 o 
   5  -9   2       78.14       71.23      5.15 o 
   6  -9   2       54.29       43.08      6.14 o 
   7  -9   2       27.83       46.50      6.95 o 
   8  -9   2        0.28        1.26      3.25 o 
   9  -9   2        4.64        1.65      3.70 o 
  -9  -8   2        0.37       -4.75      3.82 o 
  -8  -8   2        9.83       14.35      5.50 o 
  -7  -8   2       70.57       99.21      9.33 o 
  -6  -8   2       18.42       27.04      5.60 o 
  -5  -8   2        0.11       -2.35      2.44 o 
  -4  -8   2      171.90      173.18      6.59 o 
  -3  -8   2       13.54       15.13      2.65 o 
  -2  -8   2        6.72        4.22      1.91 o 
  -1  -8   2      161.24      155.62      4.10 o 
   0  -8   2      501.21      482.02      8.77 o 
   1  -8   2        5.57        7.53      1.53 o 
   2  -8   2      335.73      339.37      5.93 o 
   3  -8   2       21.57       18.13      2.64 o 
   4  -8   2       10.56       12.44      2.49 o 
   5  -8   2      256.05      262.66      8.49 o 
   6  -8   2        2.12       -0.09      2.32 o 
   7  -8   2      105.80      127.15      9.29 o 
   8  -8   2       18.55       10.05      4.54 o 
   9  -8   2        7.88        3.22      4.00 o 
  -9  -7   2       17.04       18.59      5.96 o 
  -8  -7   2       12.40        9.26      4.75 o 
  -7  -7   2      283.14      276.41     13.75 o 
  -6  -7   2       41.13       38.32      5.93 o 
  -5  -7   2      540.76      529.83     19.61 o 
  -4  -7   2      214.52      215.87      6.78 o 
  -3  -7   2      629.74      632.18     10.96 o 
  -2  -7   2       91.05      104.07      3.20 o 
  -1  -7   2       77.03       71.34      3.58 o 
   0  -7   2      108.37      120.19      3.49 o 
   1  -7   2      562.88      575.97      7.37 o 
   2  -7   2     1411.63     1368.26     12.58 o 
   3  -7   2        1.60        0.43      1.35 o 
   4  -7   2        0.37        0.10      1.50 o 
   5  -7   2      222.72      227.77     10.32 o 
   6  -7   2       16.24       17.09      4.36 o 
   7  -7   2      240.65      262.85     12.84 o 
   8  -7   2        0.00        3.28      4.09 o 
   9  -7   2        1.33       -2.83      3.07 o 
  10  -7   2        3.36        6.98      4.51 o 
 -10  -6   2        0.53       -4.38      2.92 o 
  -9  -6   2        0.37        2.20      3.79 o 
  -8  -6   2       15.64       19.43      5.38 o 
  -7  -6   2        5.08        6.29      3.64 o 
  -6  -6   2      374.78      378.93     14.56 o 
  -5  -6   2       41.80       43.69      3.46 o 
  -4  -6   2       41.53       48.82      2.38 o 
  -3  -6   2     2170.08     2179.92     16.14 o 
  -2  -6   2     2354.43     2396.26     16.91 o 
  -1  -6   2     1407.71     1489.93     12.16 o 
   0  -6   2       48.48       63.80      2.54 o 
   1  -6   2      370.36      407.73      6.81 o 
   2  -6   2       56.55       64.54      2.80 o 
   3  -6   2       57.22       61.41      9.99 o 
   4  -6   2        7.68        7.51      2.59 o 
   5  -6   2       31.07       30.35      4.42 o 
   6  -6   2       99.14      120.47      7.94 o 
   7  -6   2      229.75      218.02     11.49 o 
   8  -6   2       55.64       46.26      6.77 o 
   9  -6   2       12.02       12.78      4.93 o 
  10  -6   2        0.06        2.80      3.94 o 
 -10  -5   2       40.42       40.22      7.10 o 
  -9  -5   2        0.76        0.90      3.16 o 
  -8  -5   2        0.06        4.42      3.43 o 
  -7  -5   2       60.30       61.18      6.95 o 
  -6  -5   2       32.49       28.64      4.87 o 
  -5  -5   2       20.48       27.28      2.05 o 
  -4  -5   2      450.04      466.96      6.38 o 
  -3  -5   2      243.05      254.42      4.36 o 
  -2  -5   2      147.89      154.86      3.39 o 
  -1  -5   2        2.18        9.28      1.45 o 
   0  -5   2      178.31      189.92      3.65 o 
   1  -5   2        3.45        6.73      1.13 o 
   2  -5   2       79.08       74.85      3.85 o 
   3  -5   2      804.19      812.91     11.72 o 
   4  -5   2      202.90      216.22      8.72 o 
   5  -5   2       53.78       56.94      5.41 o 
   6  -5   2      275.34      315.10     12.24 o 
   7  -5   2       49.10       48.97      6.11 o 
   8  -5   2        8.49        5.41      3.40 o 
   9  -5   2       11.48       12.66      4.45 o 
  10  -5   2       26.37       26.14      5.69 o 
 -10  -4   2       45.57       33.00      6.47 o 
  -9  -4   2      139.75      149.08     10.32 o 
  -8  -4   2       66.57       66.45      7.22 o 
  -7  -4   2       11.29       13.24      2.45 o 
  -6  -4   2        1.06        3.55      1.23 o 
  -5  -4   2       30.56       35.04      2.14 o 
  -4  -4   2      360.41      357.33      5.36 o 
  -3  -4   2     1230.57     1230.40     10.21 o 
  -2  -4   2     1038.51     1052.62     10.23 o 
  -1  -4   2      198.30      204.17      3.50 o 
   0  -4   2      283.62      278.81      7.15 o 
   1  -4   2     1027.81     1021.61      8.70 o 
   2  -4   2      211.08      177.77      9.28 o 
   3  -4   2       68.46       58.94      3.04 o 
   4  -4   2      886.73     1021.54     19.07 o 
   5  -4   2     1908.24     2070.15     31.25 o 
   6  -4   2       99.38      103.33      6.98 o 
   7  -4   2      208.46      190.95      9.81 o 
   8  -4   2      205.72      163.82      9.63 o 
   9  -4   2        0.04        1.83      2.92 o 
  10  -4   2       56.36       49.51      6.83 o 
  11  -4   2       38.77       37.54      6.41 o 
 -11  -3   2       18.81       12.33      4.87 o 
 -10  -3   2       38.33       30.89      6.05 o 
  -9  -3   2        8.63        8.27      3.85 o 
  -8  -3   2        0.95        2.46      1.94 o 
  -7  -3   2        0.21        1.61      2.56 o 
  -6  -3   2       54.32       46.05      3.29 o 
  -5  -3   2      436.15      438.53      6.32 o 
  -4  -3   2     2096.07     2160.25     16.58 o 
  -3  -3   2      582.13      574.83     13.54 o 
  -2  -3   2       11.60       13.14      1.43 o 
  -1  -3   2     6373.13     6391.62     37.78 o 
   0  -3   2      308.07      270.10      3.70 o 
   1  -3   2        0.50        3.79      0.90 o 
   2  -3   2     1486.89     1471.25     19.40 o 
   3  -3   2       70.03       57.18      3.88 o 
   4  -3   2       12.97        6.95      2.38 o 
   5  -3   2      319.88      327.16     10.74 o 
   6  -3   2        3.99        3.49      2.41 o 
   7  -3   2       12.30       16.48      3.94 o 
   8  -3   2       49.28       60.91      6.50 o 
   9  -3   2       34.10       28.52      5.11 o 
  10  -3   2        5.67       12.36      4.30 o 
  11  -3   2       65.58       58.99      6.86 o 
 -10  -2   2       52.25       50.90      6.83 o 
  -9  -2   2      247.78      234.52      8.16 o 
  -8  -2   2       67.68       78.36      4.78 o 
  -7  -2   2        7.24        7.83      1.50 o 
  -6  -2   2      339.60      351.89      7.91 o 
  -5  -2   2       83.81       89.49      2.86 o 
  -4  -2   2      220.93      209.97      3.87 o 
  -3  -2   2      956.30      917.22     14.14 o 
  -2  -2   2      128.31      136.83      3.34 o 
  -1  -2   2     4316.96     4171.16     34.19 o 
   0  -2   2     3996.64     3889.04     25.89 o 
   1  -2   2      973.31      873.75     12.12 o 
   2  -2   2      143.46      143.12      4.90 o 
   3  -2   2        9.40        6.47      1.80 o 
   4  -2   2       17.49       18.89      2.92 o 
   5  -2   2        5.25       12.45      2.86 o 
   6  -2   2       24.50       22.20      3.73 o 
   7  -2   2      153.26      158.34      8.18 o 
   8  -2   2        2.33        3.85      2.86 o 
   9  -2   2        0.70        2.65      2.89 o 
  10  -2   2       83.51       73.19      6.98 o 
  11  -2   2        7.58        8.03      3.70 o 
 -10  -1   2       27.41       29.27      5.66 o 
  -9  -1   2        1.34        2.10      1.80 o 
  -8  -1   2       87.40       87.35      4.90 o 
  -7  -1   2       52.89       54.29      3.73 o 
  -6  -1   2      146.46      161.17      5.35 o 
  -5  -1   2      272.31      325.82      6.96 o 
  -4  -1   2      131.27      110.42      5.37 o 
  -3  -1   2      459.04      431.59     11.66 o 
  -2  -1   2        0.28       -0.15      1.26 o 
  -1  -1   2        1.14        1.04      1.20 o 
   0  -1   2     4704.72     4430.38     40.52 o 
   1  -1   2      668.69      723.89     10.17 o 
   2  -1   2      110.47      109.88      4.06 o 
   3  -1   2       74.26       77.82      4.06 o 
   4  -1   2      269.14      298.40      8.51 o 
   5  -1   2       34.45       37.69      3.76 o 
   6  -1   2        2.77       -1.90      1.26 o 
   8  -1   2        0.01        0.24      2.38 o 
   9  -1   2      249.61      222.84     10.20 o 
  10  -1   2       34.23       37.66      5.29 o 
  11  -1   2       16.38       26.35      5.44 o 
 -11   0   2       66.85       71.89      8.21 o 
 -10   0   2        0.02        2.53      3.01 o 
  -9   0   2       11.23       12.27      3.73 o 
  -8   0   2       21.08       23.54      6.09 o 
  -7   0   2        7.25        4.53      1.67 o 
  -6   0   2       95.40       87.64      3.99 o 
  -5   0   2      290.89      287.25     10.77 o 
  -4   0   2      546.13      558.26      8.23 o 
  -3   0   2     1499.79     1448.36     13.41 o 
  -2   0   2      654.02      647.86      7.21 o 
  -1   0   2     7355.60     6865.80     60.79 o 
   1   0   2     5268.92     4934.71     44.31 o 
   2   0   2      122.25      124.80      3.94 o 
   3   0   2      100.30      105.79      4.21 o 
   4   0   2        3.19        2.17      1.71 o 
   5   0   2       12.28       10.41      2.41 o 
   6   0   2       21.92       15.67      2.89 o 
   7   0   2       26.22       28.94      3.82 o 
   8   0   2       37.41       28.28      4.21 o 
   9   0   2       28.25       24.49      4.21 o 
  10   0   2       97.96      100.74      8.66 o 
  11   0   2       17.89       16.97      4.81 o 
 -11   1   2       15.74       13.69      4.48 o 
 -10   1   2       71.47       79.77      8.36 o 
  -9   1   2      142.94      126.64      8.93 o 
  -8   1   2      263.42      263.33     11.79 o 
  -7   1   2       63.23       67.84      3.88 o 
  -6   1   2        0.99       -0.47      1.08 o 
  -5   1   2       12.62       12.69      1.69 o 
  -4   1   2      854.20      875.11     10.33 o 
  -3   1   2     1649.05     1620.11     11.46 o 
  -2   1   2     4092.41     3814.99     38.65 o 
  -1   1   2     1399.09     1440.99     16.82 o 
   0   1   2      269.95      243.41      4.75 o 
   1   1   2      749.38      694.51      6.82 o 
   2   1   2     3942.29     3825.03     26.39 o 
   3   1   2        0.38       -0.37      0.85 o 
   4   1   2      284.38      299.04     10.63 o 
   5   1   2      950.75     1018.22     12.67 o 
   6   1   2      381.43      395.04     10.95 o 
   7   1   2      127.13      124.04      4.93 o 
   8   1   2        1.65        2.86      1.78 o 
   9   1   2        0.01       -2.62      2.62 o 
  10   1   2       67.33       65.46      7.49 o 
 -11   2   2       10.29       16.54      5.23 o 
 -10   2   2        4.59        6.17      4.03 o 
  -9   2   2      283.54      281.34     13.45 o 
  -8   2   2       83.67       87.02      7.61 o 
  -7   2   2       19.75       25.87      4.57 o 
  -6   2   2      519.16      548.49     10.96 o 
  -5   2   2      369.57      384.70      6.77 o 
  -4   2   2      194.77      215.76      3.79 o 
  -3   2   2      531.09      590.19     12.47 o 
  -2   2   2    26695.77    26623.94    174.35 o 
  -1   2   2    12056.06    11893.60    210.14 o 
   0   2   2       23.51       17.38      1.31 o 
   1   2   2     3847.30     3749.81     25.73 o 
   2   2   2     1547.09     1434.15     20.61 o 
   3   2   2      995.89      973.55      9.89 o 
   4   2   2      518.59      510.57      7.45 o 
   5   2   2     1332.25     1368.43     20.00 o 
   6   2   2      106.34      108.69      4.63 o 
   7   2   2       25.84       26.05      2.68 o 
   8   2   2        5.35        0.06      2.65 o 
   9   2   2        0.56        1.35      2.77 o 
  10   2   2       58.23       60.91      7.49 o 
  11   2   2        0.28        1.96      2.89 o 
 -11   3   2        2.50        5.50      3.61 o 
 -10   3   2        0.06       -0.72      2.95 o 
  -9   3   2      273.05      267.42     13.30 o 
  -8   3   2      937.76      886.96     23.37 o 
  -7   3   2      270.28      247.32     11.25 o 
  -6   3   2        9.22       12.36      3.31 o 
  -5   3   2       99.55       99.83      2.84 o 
  -4   3   2       70.50       75.09      3.53 o 
  -3   3   2     1469.46     1491.79     15.50 o 
  -2   3   2     6890.09     7006.97     47.13 o 
  -1   3   2       65.11       57.86      4.81 o 
   0   3   2       72.96       71.53      2.78 o 
   1   3   2     1645.12     1609.01     16.60 o 
   2   3   2       15.01       32.37      1.90 o 
   3   3   2      247.58      269.65      4.29 o 
   4   3   2       12.01       10.23      1.74 o 
   5   3   2      768.10      762.95      9.92 o 
   6   3   2      366.74      373.38      7.34 o 
   7   3   2        3.93        0.90      2.56 o 
   8   3   2       36.78       24.03      4.81 o 
   9   3   2       11.10        8.03      3.76 o 
  10   3   2        6.76       15.19      4.84 o 
  11   3   2        0.27       -2.47      3.07 o 
 -11   4   2        0.18        3.13      3.67 o 
 -10   4   2        0.34        1.20      2.71 o 
  -9   4   2       16.17        7.07      3.79 o 
  -8   4   2        0.11        6.14      3.16 o 
  -7   4   2       24.34       23.85      4.96 o 
  -6   4   2       29.96       29.72      4.75 o 
  -5   4   2        8.77        5.08      1.82 o 
  -4   4   2     2091.97     2132.11     21.64 o 
  -3   4   2      378.79      384.47      7.94 o 
  -2   4   2      206.88      235.66      5.44 o 
  -1   4   2        6.97        6.34      1.31 o 
   0   4   2     1575.82     1539.08     13.66 o 
   1   4   2     1301.79     1297.03     11.18 o 
   2   4   2      641.55      664.24     13.63 o 
   3   4   2      745.59      901.04     17.15 o 
   4   4   2      318.07      310.56      4.96 o 
   5   4   2        1.92        0.48      2.14 o 
   6   4   2        8.31       20.48      4.12 o 
   7   4   2        1.16       -1.41      2.59 o 
   8   4   2       25.86       22.05      4.78 o 
   9   4   2       47.26       45.51      6.38 o 
  10   4   2        0.93        0.54      2.89 o 
 -11   5   2        1.44        2.98      4.06 o 
 -10   5   2        2.78        6.50      3.73 o 
  -9   5   2       15.68        9.26      4.12 o 
  -8   5   2       19.32       17.99      4.84 o 
  -7   5   2        6.55       11.22      3.91 o 
  -6   5   2      264.47      256.25      7.93 o 
  -5   5   2      750.97      763.13     37.75 o 
  -4   5   2      306.66      304.60     17.75 o 
  -3   5   2     3001.90     3102.90     27.58 o 
  -2   5   2       41.39       41.26      2.77 o 
  -1   5   2        3.68        2.49      1.73 o 
   0   5   2      228.69      227.75      4.67 o 
   1   5   2       98.04      114.53      2.58 o 
   2   5   2     2723.96     2932.54     36.40 o 
   3   5   2       67.85       88.26      5.75 o 
   4   5   2        0.26        5.81      2.80 o 
   5   5   2        0.03        0.87      2.53 o 
   6   5   2        5.80        3.37      2.89 o 
   7   5   2      171.78      160.36      9.17 o 
   8   5   2       26.96       34.41      5.50 o 
   9   5   2        0.73        5.11      3.76 o 
  10   5   2        1.36        4.90      3.76 o 
 -10   6   2        4.12        3.94      4.00 o 
  -9   6   2        0.21        0.69      2.65 o 
  -8   6   2        3.98        8.48      3.82 o 
  -7   6   2       58.38       40.13      6.11 o 
  -6   6   2        5.21        9.70      2.44 o 
  -5   6   2      376.45      378.43      9.30 o 
  -4   6   2       34.89       37.63      6.45 o 
  -3   6   2       95.86      111.46      4.63 o 
  -2   6   2       98.42       91.67      3.98 o 
  -1   6   2       27.45       39.74      2.64 o 
   0   6   2       51.58       50.64      2.54 o 
   1   6   2      133.47      132.54      7.34 o 
   2   6   2       44.03       51.77      5.08 o 
   3   6   2      114.74      114.34      6.74 o 
   4   6   2       58.44       58.30      5.63 o 
   5   6   2       10.68        3.25      2.71 o 
   6   6   2       10.80       12.51      4.33 o 
   7   6   2       89.32       85.85      7.49 o 
   8   6   2       29.42       24.85      5.56 o 
   9   6   2        0.44       -0.22      2.38 o 
  10   6   2        0.12       -0.39      3.10 o 
 -10   7   2        3.57        3.19      3.55 o 
  -9   7   2        0.09        0.36      3.34 o 
  -8   7   2        1.20        3.37      3.34 o 
  -7   7   2      246.54      243.51      8.75 o 
  -6   7   2        8.46        6.06      2.25 o 
  -5   7   2       13.08       10.28      2.47 o 
  -4   7   2        6.20        7.91      4.45 o 
  -3   7   2       17.95       22.03      2.72 o 
  -2   7   2      571.92      583.31      9.57 o 
  -1   7   2      435.10      434.20     15.00 o 
   0   7   2       88.15       78.83      3.19 o 
   1   7   2      148.09      147.35      3.36 o 
   2   7   2        4.41        3.43      2.80 o 
   3   7   2       44.19       39.07      5.23 o 
   4   7   2       27.12       19.16      4.18 o 
   5   7   2       91.01       83.65      7.01 o 
   6   7   2      184.44      169.23      9.72 o 
   7   7   2       39.85       40.46      5.99 o 
   8   7   2       18.17       22.26      5.17 o 
   9   7   2        0.09        1.11      3.31 o 
  -9   8   2       44.11       41.75      7.22 o 
  -8   8   2       14.05        2.29      3.22 o 
  -7   8   2       25.81       24.95      3.89 o 
  -6   8   2      205.08      171.40      9.96 o 
  -5   8   2       13.80       12.79      2.71 o 
  -4   8   2        0.08        0.27      2.05 o 
  -3   8   2        2.49        1.94      2.11 o 
  -2   8   2       41.13       48.39      3.46 o 
  -1   8   2        0.15       -0.22      0.91 o 
   0   8   2        2.19        5.00      2.03 o 
   1   8   2       13.42       13.30      4.06 o 
   2   8   2       70.11       73.85      6.92 o 
   3   8   2       98.38      104.23      7.55 o 
   4   8   2       40.96       38.05      5.72 o 
   5   8   2      107.33      103.06      7.97 o 
   6   8   2       22.55        1.65      3.52 o 
   7   8   2        5.98       16.21      4.93 o 
   8   8   2       37.43       43.18      4.86 o 
   9   8   2       25.65       40.73      7.31 o 
  -9   9   2       50.83       62.60      8.96 o 
  -8   9   2        7.76       16.25      3.58 o 
  -7   9   2        0.02        2.97      2.14 o 
  -6   9   2       28.39       27.55      3.90 o 
  -5   9   2       16.94       16.17      4.78 o 
  -4   9   2       11.99       15.06      3.76 o 
  -3   9   2        0.92       -2.57      1.74 o 
  -2   9   2      220.89      217.75     12.18 o 
  -1   9   2       10.94       11.97      2.05 o 
   0   9   2      133.63      124.06      6.36 o 
   1   9   2       35.73       27.72      3.13 o 
   2   9   2       62.23       54.81      6.74 o 
   3   9   2        1.20        5.23      3.67 o 
   4   9   2      101.82       86.36      7.76 o 
   5   9   2       17.02       20.94      5.29 o 
   6   9   2        1.23        2.15      2.26 o 
   7   9   2        5.45        5.55      2.97 o 
   8   9   2       55.84       60.83      5.62 o 
  -8  10   2        0.01       -0.01      2.46 o 
  -7  10   2        7.15       -1.28      2.09 o 
  -6  10   2        0.19        0.00      2.87 o 
  -5  10   2        9.46       10.72      2.85 o 
  -4  10   2        1.89       -0.56      3.49 o 
  -3  10   2       88.07       96.32      5.20 o 
  -2  10   2      231.69      228.07     12.21 o 
  -1  10   2      334.82      340.45     14.44 o 
   0  10   2       51.19       49.96      7.04 o 
   1  10   2        2.39       -0.33      1.73 o 
   2  10   2       39.99       39.03      3.97 o 
   3  10   2        0.04       -0.20      2.17 o 
   4  10   2       34.02       33.43      4.15 o 
   5  10   2        0.18        1.49      2.29 o 
   6  10   2        0.05       -0.70      2.08 o 
   7  10   2        5.18       -0.50      2.89 o 
  -8  11   2        0.02        5.52      2.99 o 
  -7  11   2       11.72       17.08      7.97 o 
  -6  11   2        0.42        3.94      2.86 o 
  -5  11   2       59.09       69.39      5.51 o 
  -4  11   2        3.90        6.59      2.35 o 
  -3  11   2        0.20        0.81      3.67 o 
  -2  11   2       38.88       43.74      7.28 o 
  -1  11   2        5.84        9.72      4.78 o 
   0  11   2        0.79       -0.57      3.85 o 
   1  11   2        0.47        3.56      2.36 o 
   2  11   2       17.86       17.74      8.14 o 
   3  11   2        0.34       -1.29      1.98 o 
   4  11   2       13.63       13.16      3.43 o 
   5  11   2       50.42       51.10      5.08 o 
   6  11   2        3.59        2.95      2.70 o 
   7  11   2       10.15        7.41      3.11 o 
  -7  12   2        0.13        6.58      4.00 o 
  -6  12   2        0.00        2.25      3.78 o 
  -5  12   2       87.36       74.67      5.85 o 
  -4  12   2        5.01       10.86      4.84 o 
  -3  12   2       43.47       39.71      7.37 o 
  -2  12   2      156.68      173.26     12.42 o 
  -1  12   2       14.59       21.09      6.05 o 
   0  12   2       17.57        4.66      4.87 o 
   1  12   2        9.60        9.72      5.14 o 
   2  12   2        0.26        3.12      2.53 o 
   3  12   2        1.07        0.91      2.29 o 
   4  12   2       11.50        9.69      3.25 o 
   5  12   2        0.01        1.95      4.15 o 
  -5  13   2        1.31        3.16      4.18 o 
  -4  13   2        0.49        0.66      3.55 o 
  -3  13   2        2.82        2.41      4.18 o 
  -2  13   2        2.19        4.78      4.96 o 
  -1  13   2       80.69       78.51      9.63 o 
   0  13   2       60.02       60.13      8.81 o 
   1  13   2       19.22       31.83      7.31 o 
   2  13   2        0.00       -1.65      4.30 o 
   3  13   2        1.69        2.12      2.69 o 
   4  13   2        8.03       12.18      3.40 o 
  -3  14   2        0.04        0.12      4.15 o 
  -2  14   2       53.73       65.15      9.69 o 
  -1  14   2      293.98      283.09     17.06 o 
   0  14   2       25.69       35.07      7.91 o 
   1  14   2        1.33       -6.18      4.12 o 
   2  14   2       13.11       13.87      6.11 o 
  -3 -14   3        5.06        8.03      4.60 o 
  -1 -14   3        0.03        8.06      4.99 o 
   0 -14   3        1.41        5.02      5.02 o 
   1 -14   3        0.00        1.44      4.42 o 
   2 -14   3       89.54      103.21     11.04 o 
   3 -14   3       26.26       45.84      8.48 o 
   4 -14   3       10.65       11.25      6.08 o 
  -4 -13   3        0.01       -0.69      3.43 o 
  -3 -13   3        9.74        9.33      4.63 o 
  -2 -13   3        3.81        6.75      3.62 o 
  -1 -13   3        1.30        5.20      4.69 o 
   0 -13   3       22.53       26.26      6.59 o 
   1 -13   3        1.89       -0.93      3.76 o 
   2 -13   3      159.91      197.03     13.06 o 
   3 -13   3       13.58       17.63      5.78 o 
   4 -13   3       61.75       54.21      8.78 o 
   5 -13   3        4.09        8.28      3.94 o 
  -6 -12   3      170.70      201.87     13.51 o 
  -5 -12   3       10.34        9.23      4.57 o 
  -4 -12   3        0.53       -3.28      3.37 o 
  -3 -12   3       49.72       66.39      7.46 o 
  -2 -12   3       25.68       30.94      6.23 o 
  -1 -12   3        2.15        6.35      4.21 o 
   0 -12   3       36.13       30.77      6.29 o 
   1 -12   3       40.01       30.74      6.35 o 
   2 -12   3       28.19       27.04      6.38 o 
   3 -12   3        8.34        1.37      2.42 o 
   4 -12   3       23.86       25.64      4.07 o 
   5 -12   3        0.71        2.82      2.79 o 
   6 -12   3       36.63       37.88      5.01 o 
  -7 -11   3      115.97      119.48     11.40 o 
  -6 -11   3       69.46       46.38      7.64 o 
  -5 -11   3        0.31       -4.15      3.01 o 
  -4 -11   3       13.04        7.28      3.73 o 
  -3 -11   3       19.22       15.82      3.33 o 
  -2 -11   3      279.18      283.56     14.92 o 
  -1 -11   3      527.79      513.67     11.72 o 
   0 -11   3      117.07      110.86      5.80 o 
   1 -11   3       42.33       40.07      6.35 o 
   2 -11   3      114.74      117.11      7.17 o 
   3 -11   3       57.28       53.70      4.62 o 
   4 -11   3       52.23       48.18      4.69 o 
   5 -11   3        0.05        0.28      3.44 o 
   6 -11   3       30.63       26.98      5.90 o 
   7 -11   3       33.74       28.10      6.47 o 
  -8 -10   3        8.15       -0.60      3.52 o 
  -7 -10   3        7.65        1.68      3.34 o 
  -6 -10   3        9.76        7.34      4.09 o 
  -5 -10   3        1.54       -3.25      2.98 o 
  -4 -10   3       19.12       15.49      4.48 o 
  -3 -10   3       57.17       61.65      4.74 o 
  -2 -10   3      149.93      132.68      6.20 o 
  -1 -10   3        0.24       -1.12      2.09 o 
   0 -10   3       23.14       22.14      3.22 o 
   1 -10   3        1.93        0.33      1.98 o 
   2 -10   3      272.27      298.74      8.43 o 
   3 -10   3       15.42       22.15      3.34 o 
   4 -10   3      211.89      188.35      7.47 o 
   5 -10   3       10.06       18.51      3.59 o 
   6 -10   3        0.34       -1.96      2.80 o 
   7 -10   3        4.87        5.99      4.27 o 
   8 -10   3        2.78        0.78      4.09 o 
  -8  -9   3        1.98        2.14      4.18 o 
  -7  -9   3        8.61       11.82      4.69 o 
  -6  -9   3       12.87       15.61      4.93 o 
  -5  -9   3        8.26        5.44      3.61 o 
  -4  -9   3     1264.98     1206.93     26.86 o 
  -3  -9   3      218.26      212.66      7.26 o 
  -2  -9   3       79.40       72.17      4.55 o 
  -1  -9   3       26.58       31.95      2.57 o 
   0  -9   3       60.70       57.97      3.12 o 
   1  -9   3      111.84      113.03      4.06 o 
   2  -9   3      170.58      152.98      5.88 o 
   3  -9   3       77.80       78.04      4.89 o 
   4  -9   3        8.83       11.07      2.72 o 
   5  -9   3       18.23       15.63      3.17 o 
   6  -9   3       90.20       78.60      7.55 o 
   7  -9   3        0.34       -1.71      3.13 o 
   8  -9   3        0.01        2.77      3.91 o 
   9  -9   3        1.73       -4.21      3.73 o 
  -9  -8   3        1.07        3.94      4.96 o 
  -8  -8   3        0.00        0.03      3.70 o 
  -7  -8   3        0.13        3.55      3.64 o 
  -6  -8   3       10.91       10.92      4.06 o 
  -5  -8   3     1575.09     1621.20     32.37 o 
  -4  -8   3     3203.24     3169.42     60.52 o 
  -3  -8   3      699.30      689.48     12.45 o 
  -2  -8   3        2.37       -1.21      1.29 o 
  -1  -8   3        4.23        4.63      1.57 o 
   0  -8   3       82.77       86.33      3.38 o 
   1  -8   3        9.44       10.23      1.72 o 
   2  -8   3      574.84      592.54     10.13 o 
   3  -8   3       77.30       70.48      4.33 o 
   4  -8   3      198.48      193.25      6.87 o 
   5  -8   3      109.01       85.46      6.98 o 
   6  -8   3      205.42      205.30     10.95 o 
   7  -8   3       11.49       13.48      4.27 o 
   8  -8   3       24.47       35.62      6.65 o 
   9  -8   3        0.00       -0.90      4.00 o 
  -9  -7   3        0.78       -1.08      3.79 o 
  -8  -7   3        4.78        7.97      4.18 o 
  -7  -7   3        0.83        1.53      3.76 o 
  -6  -7   3       10.27       10.92      4.33 o 
  -5  -7   3      442.31      435.99     15.49 o 
  -4  -7   3      649.18      643.14     13.16 o 
  -3  -7   3      224.72      228.08      4.71 o 
  -2  -7   3      231.90      219.92      4.67 o 
  -1  -7   3      108.19       92.33      3.29 o 
   0  -7   3      291.32      316.29      5.61 o 
   1  -7   3       48.57       58.31      5.24 o 
   2  -7   3     1240.25     1227.77     19.28 o 
   3  -7   3       60.74       67.15      3.92 o 
   4  -7   3      185.34      192.45      6.59 o 
   5  -7   3        0.51        1.90      2.38 o 
   6  -7   3      243.45      259.78     11.88 o 
   7  -7   3        6.95        9.57      3.85 o 
   8  -7   3        0.18        4.18      3.85 o 
   9  -7   3        6.54        3.67      4.00 o 
  10  -7   3        5.89        3.52      4.84 o 
 -10  -6   3        0.01       -0.90      3.94 o 
  -9  -6   3        0.44       -1.62      3.28 o 
  -8  -6   3      118.71      126.37     10.14 o 
  -7  -6   3      326.74      315.04     14.32 o 
  -6  -6   3      167.12      180.91     10.41 o 
  -5  -6   3      778.60      816.66     20.52 o 
  -4  -6   3      118.00      112.85      3.73 o 
  -3  -6   3      100.86       98.58      3.17 o 
  -2  -6   3      377.30      356.60      5.56 o 
  -1  -6   3      239.35      228.13      4.52 o 
   0  -6   3      731.04      767.59      8.48 o 
   1  -6   3      586.94      611.44      7.58 o 
   2  -6   3      112.33       95.82      5.28 o 
   3  -6   3       36.87       42.99      3.25 o 
   4  -6   3        1.32       -2.14      1.62 o 
   5  -6   3       33.95       43.32      5.02 o 
   6  -6   3       30.63       24.00      4.60 o 
   7  -6   3       10.82       10.26      4.33 o 
   8  -6   3        1.50       -1.50      3.37 o 
   9  -6   3       22.35       26.56      5.81 o 
  10  -6   3       14.31       16.21      5.29 o 
 -10  -5   3        5.85        5.08      4.42 o 
  -9  -5   3        0.11       -3.49      2.98 o 
  -8  -5   3       14.88        8.30      4.12 o 
  -7  -5   3      153.47      146.61      9.75 o 
  -6  -5   3       21.18       19.88      2.66 o 
  -5  -5   3      655.26      674.36     11.05 o 
  -4  -5   3       27.86       33.10      2.86 o 
  -3  -5   3      211.39      224.09      5.85 o 
  -2  -5   3      586.19      601.90      6.89 o 
  -1  -5   3     1423.09     1514.26     12.14 o 
   0  -5   3     3488.06     3771.76     27.49 o 
   1  -5   3        1.60        1.85      1.01 o 
   2  -5   3        1.30        7.35      1.65 o 
   3  -5   3      274.17      275.30      9.02 o 
   4  -5   3       85.74       68.13      5.05 o 
   5  -5   3       38.44       47.29      5.11 o 
   6  -5   3      566.04      623.87     17.21 o 
   7  -5   3      270.90      270.46     12.12 o 
   8  -5   3        9.59        7.67      4.15 o 
   9  -5   3        1.22       -1.05      3.31 o 
  10  -5   3       64.89       60.55      7.73 o 
 -10  -4   3       16.32       12.54      5.02 o 
  -9  -4   3        2.06       -3.64      2.98 o 
  -8  -4   3      251.66      257.13     12.66 o 
  -7  -4   3       97.19      105.68      5.08 o 
  -6  -4   3      362.90      360.36      8.49 o 
  -5  -4   3      453.87      444.13      6.45 o 
  -4  -4   3        7.65        9.18      1.23 o 
  -3  -4   3       67.69       61.15      2.27 o 
  -2  -4   3      653.22      644.45      6.69 o 
  -1  -4   3      530.75      562.30      6.24 o 
   0  -4   3     1767.34     1795.39     13.02 o 
   1  -4   3        0.10       -0.17      0.89 o 
   2  -4   3      848.77      867.60     11.14 o 
   3  -4   3       22.67       29.12      3.34 o 
   4  -4   3      126.54      148.36      6.95 o 
   5  -4   3      293.45      338.59     11.31 o 
   6  -4   3      154.40      170.89      8.69 o 
   7  -4   3      292.60      293.32     12.00 o 
   8  -4   3      196.00      212.58     10.98 o 
   9  -4   3        1.37       -3.64      2.71 o 
  10  -4   3        1.17        5.93      4.00 o 
  11  -4   3       11.30        7.43      4.15 o 
 -11  -3   3        1.05        1.74      3.94 o 
 -10  -3   3        0.42       -1.20      3.58 o 
  -9  -3   3       65.57       57.03      6.98 o 
  -8  -3   3        7.05        7.91      2.41 o 
  -7  -3   3        0.89        1.51      1.53 o 
  -6  -3   3        5.38        6.10      1.70 o 
  -5  -3   3      133.42      135.89      3.42 o 
  -4  -3   3       35.15       40.10      1.92 o 
  -3  -3   3        7.72        3.91      2.12 o 
  -2  -3   3     1180.25     1197.03     12.27 o 
  -1  -3   3       45.52       44.91      3.82 o 
   0  -3   3      718.31      732.76      6.95 o 
   1  -3   3        0.00        3.82      1.87 o 
   2  -3   3      518.11      559.71     11.25 o 
   3  -3   3       69.34       59.77      4.09 o 
   4  -3   3     1809.14     2010.83     27.94 o 
   5  -3   3      421.96      437.70     12.39 o 
   6  -3   3      217.02      223.08      9.48 o 
   7  -3   3      206.41      204.13      9.75 o 
   8  -3   3       12.51       13.54      4.12 o 
   9  -3   3      105.47       89.37      7.67 o 
  10  -3   3      146.70      133.74      9.05 o 
  11  -3   3       21.66       10.41      4.42 o 
 -10  -2   3      200.83      220.28     12.24 o 
  -9  -2   3        6.91       10.47      2.80 o 
  -8  -2   3       20.40       23.24      3.14 o 
  -7  -2   3       43.50       47.53      3.90 o 
  -6  -2   3        0.01        0.78      1.37 o 
  -5  -2   3      793.18      748.38      8.18 o 
  -4  -2   3      491.91      505.64      9.07 o 
  -3  -2   3      206.40      192.81      4.66 o 
  -2  -2   3      294.70      280.38      5.21 o 
  -1  -2   3      879.09      881.63      9.44 o 
   0  -2   3     1026.28      982.33     10.53 o 
   1  -2   3     2046.15     1983.28     23.04 o 
   2  -2   3      264.12      283.00      7.40 o 
   3  -2   3     5140.55     5343.15     53.21 o 
   4  -2   3      875.52      970.79     17.18 o 
   5  -2   3      261.66      295.39      9.69 o 
   6  -2   3      215.30      230.18      9.20 o 
   7  -2   3        0.25        0.99      2.35 o 
   8  -2   3       20.29       27.37      4.78 o 
   9  -2   3      175.33      157.62      8.99 o 
  10  -2   3      602.79      575.96     17.54 o 
  11  -2   3       65.54       39.86      5.96 o 
 -10  -1   3       15.92       14.89      4.27 o 
  -9  -1   3        0.09       -1.97      2.51 o 
  -8  -1   3        4.77        8.44      2.26 o 
  -7  -1   3      182.28      169.13      6.01 o 
  -6  -1   3      428.33      454.18     16.14 o 
  -5  -1   3       20.25       25.73      2.38 o 
  -4  -1   3      806.44      826.00     10.85 o 
  -3  -1   3      335.74      336.16      6.02 o 
  -2  -1   3      297.90      312.47      5.87 o 
  -1  -1   3     1363.48     1359.76     14.87 o 
   0  -1   3      795.20      794.67     12.12 o 
   1  -1   3      103.25       93.34      4.39 o 
   2  -1   3       15.19       29.90      2.74 o 
   3  -1   3     1146.98     1213.03     17.60 o 
   4  -1   3      238.36      237.64      7.61 o 
   5  -1   3       77.28       72.89      4.75 o 
   6  -1   3        4.93        5.60      2.44 o 
   7  -1   3        4.79        2.20      2.38 o 
   8  -1   3      219.05      209.66      9.48 o 
   9  -1   3      851.77      809.26     19.67 o 
  10  -1   3       11.61       12.21      3.67 o 
  11  -1   3       48.84       55.08      7.43 o 
 -11   0   3        3.34        5.75      3.97 o 
 -10   0   3       34.34       38.11      6.47 o 
  -9   0   3        0.84        1.77      2.89 o 
  -8   0   3      185.94      201.28      6.93 o 
  -7   0   3        3.58        1.82      1.47 o 
  -6   0   3      389.61      385.73      8.23 o 
  -5   0   3        3.78        5.15      1.42 o 
  -4   0   3      666.75      696.50      9.56 o 
  -3   0   3       82.55       77.79      2.97 o 
  -2   0   3      264.31      250.73      4.65 o 
  -1   0   3       53.04       42.91      3.71 o 
   0   0   3     3408.63     3182.18     31.55 o 
   1   0   3    13390.02    12531.26    216.84 o 
   2   0   3      144.53      135.18      4.57 o 
   3   0   3      160.48      153.89      5.35 o 
   4   0   3     1479.07     1523.59     20.76 o 
   5   0   3       65.21       67.05      4.48 o 
   6   0   3       82.11       78.51      5.20 o 
   7   0   3       16.30       16.91      3.31 o 
   8   0   3      181.17      187.07      8.75 o 
   9   0   3       51.06       58.98      5.19 o 
  10   0   3        4.01        5.93      3.61 o 
  11   0   3       18.94       19.28      5.11 o 
 -11   1   3       27.86       19.70      5.63 o 
 -10   1   3       29.35       22.68      5.29 o 
  -9   1   3      111.88      108.77      8.96 o 
  -8   1   3        0.05       -2.14      1.99 o 
  -7   1   3      336.38      338.36      8.12 o 
  -6   1   3       83.76       77.08      3.82 o 
  -5   1   3       28.84       22.89      2.17 o 
  -4   1   3      493.63      494.28     11.48 o 
  -3   1   3      489.33      485.55      5.45 o 
  -2   1   3      156.84      159.52      4.03 o 
  -1   1   3     8617.30     8364.54     74.45 o 
   0   1   3      116.97      115.90      3.09 o 
   1   1   3    20486.03    18949.81    119.13 o 
   2   1   3      473.07      444.09      6.19 o 
   3   1   3       37.58       40.68      2.38 o 
   4   1   3       76.61       82.66      3.32 o 
   5   1   3        1.39       -1.15      1.06 o 
   6   1   3      356.31      388.07      8.16 o 
   7   1   3      833.69      814.36     12.90 o 
   8   1   3       41.46       35.79      3.38 o 
   9   1   3      119.81      126.55      8.93 o 
  10   1   3       14.70       17.36      4.93 o 
  11   1   3        0.05        0.48      3.40 o 
 -11   2   3        1.23        3.10      3.67 o 
 -10   2   3       10.05       14.71      5.17 o 
  -9   2   3        7.04       11.01      4.06 o 
  -8   2   3     1154.75     1132.57     26.50 o 
  -7   2   3       17.36       21.06      4.36 o 
  -6   2   3       73.82       72.60      5.72 o 
  -5   2   3        1.88        0.00      1.01 o 
  -4   2   3       60.37       82.58      2.55 o 
  -3   2   3      163.00      159.54      3.20 o 
  -2   2   3     1213.52     1132.09     18.17 o 
  -1   2   3     2732.40     2704.98     20.50 o 
   0   2   3     4184.61     3977.46     27.59 o 
   1   2   3     1916.41     1845.76     14.96 o 
   2   2   3     1440.25     1469.79     13.06 o 
   3   2   3       93.97      100.36      3.14 o 
   4   2   3      386.42      366.47      8.03 o 
   5   2   3       99.70       96.41      4.66 o 
   6   2   3        0.09        0.85      1.41 o 
   7   2   3      158.46      172.85      5.76 o 
   8   2   3       11.92       15.46      4.30 o 
   9   2   3       13.05       12.15      4.42 o 
  10   2   3       44.85       65.58      7.88 o 
  11   2   3       14.67       16.00      5.14 o 
 -11   3   3        1.09        0.00      3.31 o 
 -10   3   3        1.21       -1.56      2.50 o 
  -9   3   3        0.20        1.87      3.07 o 
  -8   3   3      214.20      234.36     12.09 o 
  -7   3   3      107.87      108.53      7.85 o 
  -6   3   3        5.18        2.08      2.11 o 
  -5   3   3      235.91      238.09      4.46 o 
  -4   3   3     1976.05     1980.27     14.48 o 
  -3   3   3     1519.08     1524.36     22.52 o 
  -2   3   3        9.75       18.69      9.54 o 
  -1   3   3       50.13       47.27      2.38 o 
   0   3   3       45.46       50.12      3.16 o 
   1   3   3        0.51        0.14      0.87 o 
   2   3   3       77.70       66.93      2.46 o 
   3   3   3      116.98      129.58      4.59 o 
   4   3   3        1.68        4.87      1.35 o 
   5   3   3       29.85       24.56      6.11 o 
   6   3   3      281.55      267.36     10.92 o 
   7   3   3      113.21      109.55      7.64 o 
   8   3   3       50.36       60.19      6.77 o 
   9   3   3        9.20       -0.36      3.13 o 
  10   3   3        6.47        3.43      3.94 o 
 -11   4   3       52.96       52.22      8.18 o 
 -10   4   3       94.90      112.56     10.32 o 
  -9   4   3        1.77        2.02      3.19 o 
  -8   4   3       14.95        8.27      3.73 o 
  -7   4   3        0.22       -1.80      2.02 o 
  -6   4   3        6.82        5.34      1.99 o 
  -5   4   3      600.75      612.24     11.05 o 
  -4   4   3     3652.27     3553.54     30.74 o 
  -3   4   3      865.81      862.44     11.90 o 
  -2   4   3     1716.26     1705.00     23.64 o 
  -1   4   3       69.53       63.19      2.85 o 
   0   4   3       17.12       27.29      1.86 o 
   1   4   3      109.23      112.83      4.23 o 
   2   4   3        1.34        2.81      0.88 o 
   3   4   3     1248.86     1311.18     12.00 o 
   4   4   3        1.26        1.53      1.28 o 
   5   4   3      104.20       98.06      6.83 o 
   6   4   3       15.11       13.06      3.82 o 
   7   4   3        7.03       12.81      3.79 o 
   8   4   3        0.06       -1.90      2.65 o 
   9   4   3        2.94        2.29      3.10 o 
  10   4   3        0.35       -0.57      3.61 o 
 -10   5   3       29.19       15.10      5.02 o 
  -9   5   3        2.75        3.04      3.07 o 
  -8   5   3       48.36       52.25      7.16 o 
  -7   5   3      294.15      292.44     13.12 o 
  -6   5   3       31.52       30.77      3.37 o 
  -5   5   3      388.56      393.41     10.48 o 
  -4   5   3     2433.60     2402.77     24.39 o 
  -3   5   3       34.09       38.01      3.00 o 
  -2   5   3       85.78       74.72      6.53 o 
  -1   5   3        0.49        2.35      1.13 o 
   0   5   3      527.29      507.76      7.50 o 
   1   5   3       36.95       38.07      1.89 o 
   2   5   3     1040.34     1049.94     19.37 o 
   3   5   3      319.30      346.02     11.22 o 
   4   5   3      111.60       97.16      6.68 o 
   5   5   3       21.68       28.37      4.60 o 
   6   5   3       16.27       12.15      3.79 o 
   7   5   3        0.04       -0.27      2.92 o 
   8   5   3       54.20       57.69      6.89 o 
   9   5   3        0.81       -4.09      2.83 o 
  10   5   3        2.36        5.50      4.51 o 
 -10   6   3        0.97       -0.06      3.70 o 
  -9   6   3        5.91        3.70      3.46 o 
  -8   6   3       20.58       24.55      5.47 o 
  -7   6   3        2.48        0.50      2.08 o 
  -6   6   3       92.34       86.00      5.23 o 
  -5   6   3       82.99       91.78      8.44 o 
  -4   6   3       13.08        8.12      2.18 o 
  -3   6   3       74.85       78.71      4.12 o 
  -2   6   3      100.94      117.65      4.50 o 
  -1   6   3      235.80      250.19      5.95 o 
   0   6   3       11.55       13.56      1.75 o 
   1   6   3      411.09      409.27     11.69 o 
   2   6   3      354.73      385.39     12.03 o 
   3   6   3       44.08       61.12      5.81 o 
   4   6   3       26.85       35.19      5.02 o 
   5   6   3       18.07       15.67      4.27 o 
   6   6   3       10.14        5.90      3.61 o 
   7   6   3       59.11       51.29      6.53 o 
   8   6   3        2.39       -0.51      3.25 o 
   9   6   3       29.94       40.88      6.89 o 
 -10   7   3        4.60        3.04      4.03 o 
  -9   7   3        0.46        2.02      3.28 o 
  -8   7   3        8.18        2.92      3.58 o 
  -7   7   3      322.57      304.11      9.75 o 
  -6   7   3      150.53      145.50      6.61 o 
  -5   7   3       63.33       64.29      6.71 o 
  -4   7   3       72.76       73.69      4.45 o 
  -3   7   3      125.18      135.61      7.94 o 
  -2   7   3      252.23      262.78      6.81 o 
  -1   7   3      331.82      326.42      7.13 o 
   0   7   3      730.79      762.41     10.40 o 
   1   7   3      114.43      127.69      8.00 o 
   2   7   3      115.75      110.22      7.28 o 
   3   7   3      109.80      102.55      7.91 o 
   4   7   3        1.31        5.63      3.31 o 
   5   7   3        0.51        2.77      3.46 o 
   6   7   3       20.92       15.52      4.87 o 
   7   7   3        9.85       24.25      5.47 o 
   8   7   3        4.87        2.53      4.12 o 
   9   7   3        0.41        4.75      4.54 o 
  -9   8   3        0.00        1.93      3.55 o 
  -8   8   3       26.57       18.61      3.87 o 
  -7   8   3        1.18       -1.83      1.65 o 
  -6   8   3       46.41       43.44      6.90 o 
  -5   8   3       24.00       23.63      3.34 o 
  -4   8   3       48.98       56.92      4.26 o 
  -3   8   3        6.82        8.09      2.18 o 
  -2   8   3      144.73      149.69      5.51 o 
  -1   8   3        0.97        4.28      1.64 o 
   0   8   3      293.32      291.09     11.88 o 
   1   8   3       24.53       26.29      4.87 o 
   2   8   3       45.89       55.77      6.14 o 
   3   8   3       35.91       28.91      5.35 o 
   4   8   3       53.93       74.99      7.43 o 
   5   8   3       30.34       35.80      5.60 o 
   6   8   3      276.87      208.13     11.16 o 
   7   8   3      156.79      132.23      9.75 o 
   8   8   3        7.87        5.14      4.27 o 
  -9   9   3        2.63        3.31      4.39 o 
  -8   9   3        3.81       10.46      3.01 o 
  -7   9   3        6.21        7.51      2.73 o 
  -6   9   3       75.43       68.88      7.79 o 
  -5   9   3        4.47        6.02      2.40 o 
  -4   9   3       34.59       27.26      5.04 o 
  -3   9   3       21.85       28.68      3.94 o 
  -2   9   3       17.32       20.51      2.87 o 
  -1   9   3      124.03      127.90      8.99 o 
   0   9   3       13.41       16.27      4.87 o 
   1   9   3        0.95       -3.55      3.13 o 
   2   9   3       24.84       22.23      5.26 o 
   3   9   3        5.64        5.02      3.97 o 
   4   9   3      126.21      132.23      9.36 o 
   5   9   3        3.30        7.70      4.51 o 
   6   9   3       62.93       72.86      8.42 o 
   7   9   3       49.07       48.37      7.07 o 
   8   9   3       10.95       12.62      3.57 o 
  -8  10   3        1.61       -0.56      2.38 o 
  -7  10   3        0.55        2.67      2.43 o 
  -6  10   3        1.23       -0.36      2.21 o 
  -5  10   3        3.80        3.02      2.35 o 
  -4  10   3        5.44        3.73      2.23 o 
  -3  10   3       64.24       67.68      4.79 o 
  -2  10   3      141.02      136.21     10.11 o 
  -1  10   3      119.42      133.26      9.84 o 
   0  10   3       44.56       44.22      6.86 o 
   1  10   3      105.08      105.82      9.05 o 
   2  10   3        0.22        8.21      4.69 o 
   3  10   3       70.19       70.54      8.15 o 
   4  10   3      186.17      144.48     10.47 o 
   5  10   3       22.26       17.66      5.78 o 
   6  10   3        3.39       -1.11      3.70 o 
   7  10   3       19.25       18.63      5.49 o 
  -7  11   3        0.13        0.95      2.50 o 
  -6  11   3        0.34        2.39      2.40 o 
  -5  11   3        0.03        4.08      3.34 o 
  -4  11   3        0.03        2.56      3.76 o 
  -3  11   3        8.48        4.99      4.27 o 
  -2  11   3      140.44      130.43     10.62 o 
  -1  11   3        0.04       -3.43      3.52 o 
   0  11   3       20.01       27.64      6.32 o 
   1  11   3       34.15       28.10      6.35 o 
   2  11   3       50.58       59.38      5.87 o 
   3  11   3      101.43       96.29      6.06 o 
   4  11   3       49.73       43.48      4.78 o 
   5  11   3        0.62        1.61      2.52 o 
   6  11   3       16.87       18.16      3.95 o 
  -6  12   3        1.01        6.34      2.83 o 
  -5  12   3        1.80        2.71      3.88 o 
  -4  12   3        9.35        8.51      4.48 o 
  -3  12   3        0.01        0.66      3.67 o 
  -2  12   3       31.69       33.87      7.01 o 
  -1  12   3        2.93        0.48      4.21 o 
   0  12   3      299.70      322.25     15.67 o 
   1  12   3       11.29       13.54      5.66 o 
   2  12   3        3.15        3.94      4.96 o 
   3  12   3       23.52       25.56     12.71 o 
   4  12   3        4.50        7.89      3.01 o 
   5  12   3        0.03        0.34      2.70 o 
  -5  13   3        4.55        4.96      4.39 o 
  -4  13   3       22.49       20.76      6.14 o 
  -3  13   3        2.80        2.65      4.48 o 
  -2  13   3       36.63       44.16      8.33 o 
  -1  13   3       11.05       16.21      6.02 o 
   0  13   3        0.17       -0.42      4.39 o 
   1  13   3       29.85       36.58      7.58 o 
   2  13   3       44.48       39.71      8.24 o 
   3  13   3        2.74       -2.83      4.78 o 
   4  13   3        5.36        9.60      4.59 o 
  -3  14   3        1.98        1.56      4.15 o 
  -2  14   3       26.31       37.33      8.48 o 
  -1  14   3       20.34       30.98      7.76 o 
   0  14   3        0.07        3.07      5.14 o 
   1  14   3       13.90        9.20      5.99 o 
   0 -14   4        5.37        5.38      4.51 o 
   1 -14   4       16.97       12.96      5.60 o 
   2 -14   4        4.10       -3.49      4.15 o 
   3 -14   4        3.74       -1.83      4.33 o 
  -4 -13   4       17.80       26.26      6.32 o 
  -3 -13   4       20.80        9.42      4.93 o 
  -2 -13   4        6.65        3.52      4.12 o 
  -1 -13   4       10.76       15.76      5.41 o 
   0 -13   4       19.70       16.39      5.47 o 
   1 -13   4       27.21       32.46      6.83 o 
   2 -13   4       86.77      101.55     10.05 o 
   3 -13   4       86.75       81.85      9.81 o 
   4 -13   4        0.21        3.68      4.59 o 
   5 -13   4       11.43       11.13      5.96 o 
  -6 -12   4        3.34        8.06      4.93 o 
  -5 -12   4       40.12       35.07      7.28 o 
  -4 -12   4        2.72        2.59      3.94 o 
  -3 -12   4        0.36       -3.28      2.95 o 
  -2 -12   4       15.96       12.81      4.69 o 
  -1 -12   4       36.00       28.20      4.56 o 
   0 -12   4       42.19       44.67      6.92 o 
   1 -12   4       33.00       28.61      6.32 o 
   2 -12   4        3.00        2.50      3.94 o 
   3 -12   4        7.74       12.08      3.46 o 
   4 -12   4       25.57       22.22      4.19 o 
   5 -12   4       54.86       53.74      9.17 o 
   6 -12   4        3.87        4.54      4.72 o 
  -7 -11   4        7.54        7.46      4.66 o 
  -6 -11   4       37.61       20.52      5.75 o 
  -5 -11   4       79.15       56.04      7.88 o 
  -4 -11   4        0.33       -0.48      2.86 o 
  -3 -11   4       11.36       14.41      4.72 o 
  -2 -11   4      196.24      201.79      7.75 o 
  -1 -11   4        7.55        2.73      2.51 o 
   0 -11   4      121.85      128.80      6.35 o 
   1 -11   4       11.88       18.11      5.46 o 
   2 -11   4       69.02       69.74      5.16 o 
   3 -11   4        0.00        0.59      2.45 o 
   4 -11   4       19.07       16.92      3.51 o 
   5 -11   4       34.92       25.36      4.18 o 
   6 -11   4       66.30       60.22      7.70 o 
   7 -11   4       24.54       12.15      5.29 o 
  -7 -10   4       12.70       13.84      5.29 o 
  -6 -10   4       97.17       78.06      8.99 o 
  -5 -10   4      100.75       93.67      8.96 o 
  -4 -10   4       30.44       37.33      5.99 o 
  -3 -10   4        4.53        6.62      3.88 o 
  -2 -10   4        0.12       -2.09      1.79 o 
  -1 -10   4        6.64        3.68      2.35 o 
   0 -10   4       23.17       20.65      2.57 o 
   1 -10   4       17.08       23.19      2.70 o 
   2 -10   4       29.57       24.68      3.45 o 
   3 -10   4        2.51        4.15      2.47 o 
   4 -10   4      599.56      589.90     13.15 o 
   5 -10   4      276.03      296.99     12.96 o 
   6 -10   4        3.51        4.72      3.91 o 
   7 -10   4       80.17      104.47      9.93 o 
   8 -10   4        6.72       -1.29      3.40 o 
  -8  -9   4        4.16       10.05      5.29 o 
  -7  -9   4        9.78       11.85      4.63 o 
  -6  -9   4        8.14       12.66      4.75 o 
  -5  -9   4       28.64       34.29      6.05 o 
  -4  -9   4       11.65       11.46      4.18 o 
  -3  -9   4        0.28       -1.20      2.53 o 
  -2  -9   4      274.79      284.63      8.11 o 
  -1  -9   4        4.88        1.70      1.61 o 
   0  -9   4       12.70       12.27      2.09 o 
   1  -9   4        5.27        2.55      1.65 o 
   2  -9   4        0.16       -0.07      1.52 o 
   3  -9   4      116.44      118.33      8.35 o 
   4  -9   4       88.84       96.15      5.79 o 
   5  -9   4       43.17       55.98      6.44 o 
   6  -9   4        1.55        3.13      3.22 o 
   7  -9   4        1.39       -3.01      3.46 o 
   8  -9   4       24.72       34.77      6.89 o 
   9  -9   4       22.71       22.35      6.29 o 
  -9  -8   4       23.00       22.62      6.92 o 
  -8  -8   4       23.29       14.68      5.63 o 
  -7  -8   4        6.55       11.13      4.66 o 
  -6  -8   4       30.28       27.76      5.63 o 
  -5  -8   4        0.03        0.12      3.01 o 
  -4  -8   4      889.01      842.11     21.78 o 
  -3  -8   4      127.63      113.13      5.19 o 
  -2  -8   4       51.94       43.33      4.10 o 
  -1  -8   4       45.36       47.29      2.79 o 
   0  -8   4       30.59       31.97      2.49 o 
   1  -8   4        4.94        6.45      1.68 o 
   2  -8   4       49.49       51.63      2.97 o 
   3  -8   4      544.07      519.80     17.15 o 
   4  -8   4      201.47      213.75      9.99 o 
   5  -8   4       76.56       73.52      7.01 o 
   6  -8   4        1.47        0.60      2.86 o 
   7  -8   4        7.53       11.34      4.27 o 
   8  -8   4       12.23       12.63      4.69 o 
   9  -8   4       16.85       14.23      6.26 o 
  -9  -7   4        0.91        5.20      4.66 o 
  -8  -7   4        0.33       -0.33      3.49 o 
  -7  -7   4        0.45        0.39      3.28 o 
  -6  -7   4      748.91      750.75     21.63 o 
  -5  -7   4      126.33      127.03      8.78 o 
  -4  -7   4      142.54      153.02      9.08 o 
  -3  -7   4      217.85      201.43      4.60 o 
  -2  -7   4       56.05       55.90      4.15 o 
  -1  -7   4      153.44      151.95      4.14 o 
   0  -7   4       10.96       12.73      1.79 o 
   1  -7   4        7.39        3.43      2.46 o 
   2  -7   4      201.92      205.17      4.94 o 
   3  -7   4       20.51       19.00      6.59 o 
   4  -7   4      202.12      223.38      9.63 o 
   5  -7   4       80.69       88.29      7.31 o 
   6  -7   4       89.58      104.23      7.82 o 
   7  -7   4       34.43       34.62      6.02 o 
   8  -7   4        0.03        1.17      4.00 o 
   9  -7   4       77.86       77.28      8.87 o 
  10  -7   4        0.02       -2.35      4.27 o 
 -10  -6   4        1.84       -0.12      4.45 o 
  -9  -6   4       22.70       32.13      6.86 o 
  -8  -6   4        1.35        1.02      3.67 o 
  -7  -6   4       61.63       59.38      7.34 o 
  -6  -6   4      774.44      718.72     20.39 o 
  -5  -6   4      482.39      469.37      9.55 o 
  -4  -6   4      249.90      244.16      6.51 o 
  -3  -6   4        0.01       -1.90      1.48 o 
  -2  -6   4      601.40      577.68     11.15 o 
  -1  -6   4     1392.77     1454.06     12.81 o 
   0  -6   4      548.57      579.07      7.54 o 
   1  -6   4       91.47       93.33      3.28 o 
   2  -6   4      216.75      216.04      6.81 o 
   3  -6   4      348.42      384.94     11.61 o 
   4  -6   4      386.51      416.86     12.78 o 
   5  -6   4       43.33       46.29      5.47 o 
   6  -6   4       33.32       53.48      6.11 o 
   7  -6   4       81.84      102.48      8.51 o 
   8  -6   4       50.45       46.17      6.74 o 
   9  -6   4       10.42        3.97      3.85 o 
  10  -6   4        0.01       -0.09      3.73 o 
 -10  -5   4        0.80       -1.71      4.00 o 
  -9  -5   4       71.00       70.09      8.30 o 
  -8  -5   4        0.43        3.94      3.67 o 
  -7  -5   4      427.16      440.77     16.18 o 
  -6  -5   4        0.71       -0.31      1.44 o 
  -5  -5   4      232.83      237.54      6.73 o 
  -4  -5   4      256.58      261.67      6.65 o 
  -3  -5   4      162.02      162.48      3.67 o 
  -2  -5   4        8.05        7.32      1.26 o 
  -1  -5   4     1187.91     1267.81     11.18 o 
   0  -5   4      610.02      714.25      8.09 o 
   1  -5   4      160.54      176.62      4.09 o 
   2  -5   4        1.92        1.11      1.90 o 
   3  -5   4      200.58      207.05      8.30 o 
   4  -5   4        5.42        6.05      2.65 o 
   5  -5   4       50.55       59.44      5.66 o 
   6  -5   4       51.50       51.59      5.78 o 
   7  -5   4       71.53       62.06      6.74 o 
   8  -5   4       21.92       17.51      5.14 o 
   9  -5   4        0.17       -0.84      3.37 o 
  10  -5   4        2.88        2.53      3.88 o 
 -10  -4   4       34.40       26.26      6.26 o 
  -9  -4   4       22.84       22.68      5.47 o 
  -8  -4   4       14.52       18.71      4.84 o 
  -7  -4   4      123.71      120.57      5.60 o 
  -6  -4   4       10.95        8.03      2.01 o 
  -5  -4   4        4.79        7.73      2.17 o 
  -4  -4   4       72.87       62.87      3.34 o 
  -3  -4   4      312.95      313.77      6.66 o 
  -2  -4   4     2042.01     2112.00     14.86 o 
  -1  -4   4        9.33        5.31      1.25 o 
   0  -4   4       63.95       48.30      2.16 o 
   1  -4   4      494.94      480.23      7.64 o 
   2  -4   4      904.88      945.71     16.66 o 
   3  -4   4      353.43      352.46     10.32 o 
   4  -4   4      370.03      372.04     11.43 o 
   5  -4   4      114.42      105.16      6.68 o 
   6  -4   4       55.20       59.41      5.99 o 
   7  -4   4      112.86      101.64      7.79 o 
   8  -4   4       89.91       92.95      7.97 o 
   9  -4   4       14.84        8.36      4.15 o 
  10  -4   4        6.80        8.06      4.42 o 
 -10  -3   4        0.80       -2.71      3.40 o 
  -9  -3   4       48.18       46.87      4.55 o 
  -8  -3   4        1.49        2.32      2.17 o 
  -7  -3   4      213.48      223.10      7.72 o 
  -6  -3   4        0.29       -0.33      2.87 o 
  -5  -3   4        3.19        5.36      1.67 o 
  -4  -3   4      138.00      130.81      4.48 o 
  -3  -3   4      170.02      211.81      5.32 o 
  -2  -3   4      763.30      791.82     10.20 o 
  -1  -3   4       31.44       25.82      2.20 o 
   0  -3   4       79.30       71.04      3.41 o 
   1  -3   4        3.93        4.33      2.23 o 
   2  -3   4      100.17      104.35      5.23 o 
   3  -3   4      218.57      246.81      8.27 o 
   4  -3   4      426.21      462.43     12.24 o 
   5  -3   4      576.48      613.83     15.04 o 
   6  -3   4       40.56       44.94      5.02 o 
   7  -3   4       45.28       37.21      5.17 o 
   8  -3   4       22.51       17.66      4.60 o 
   9  -3   4       42.34       32.73      5.56 o 
  10  -3   4      201.67      190.98     11.01 o 
 -10  -2   4        9.53        4.64      2.71 o 
  -9  -2   4       15.06       18.96      3.41 o 
  -8  -2   4       77.16       83.13      5.13 o 
  -7  -2   4       45.96       38.70      3.81 o 
  -6  -2   4       84.16       82.52      6.17 o 
  -5  -2   4      415.22      441.64      8.80 o 
  -4  -2   4      136.29      139.57      4.57 o 
  -3  -2   4      135.12      153.59      4.50 o 
  -2  -2   4      505.36      467.77      7.81 o 
  -1  -2   4      694.50      663.58      8.71 o 
   0  -2   4      197.92      209.09      4.82 o 
   1  -2   4       59.99       67.53      4.30 o 
   2  -2   4      137.44      139.51      5.84 o 
   3  -2   4     3699.61     3959.97     42.87 o 
   4  -2   4      546.86      637.56     14.02 o 
   5  -2   4      154.29      155.13      7.34 o 
   6  -2   4        4.31        3.25      2.38 o 
   7  -2   4       22.18       21.45      4.24 o 
   8  -2   4      109.08      105.79      7.52 o 
   9  -2   4       20.38       11.97      4.33 o 
  10  -2   4       15.87       10.32      4.24 o 
  11  -2   4       73.91       50.17      6.50 o 
 -11  -1   4       23.52       35.31      6.62 o 
 -10  -1   4        7.27        2.80      3.73 o 
  -9  -1   4        5.24        2.47      2.06 o 
  -8  -1   4       75.44       75.33      4.82 o 
  -7  -1   4        5.63        4.67      1.85 o 
  -6  -1   4       54.95       57.59      7.69 o 
  -5  -1   4       91.02       85.15      4.36 o 
  -4  -1   4      582.10      599.87      9.43 o 
  -3  -1   4      129.58      121.94      3.91 o 
  -2  -1   4      130.59      130.86      4.50 o 
  -1  -1   4       13.03        7.04      1.60 o 
   0  -1   4     2271.46     2080.26     24.55 o 
   1  -1   4      347.74      386.12      8.96 o 
   2  -1   4      160.76      163.88      5.93 o 
   3  -1   4      131.50      151.22      6.02 o 
   4  -1   4     1084.89     1236.92     19.70 o 
   5  -1   4      591.54      596.50     13.81 o 
   6  -1   4      111.67      110.70      6.47 o 
   7  -1   4       51.56       61.48      5.60 o 
   8  -1   4      482.88      467.06     14.41 o 
   9  -1   4       74.62       67.83      6.44 o 
  10  -1   4       54.25       46.23      7.23 o 
  11  -1   4        3.61        6.77      3.76 o 
 -11   0   4        3.81        9.63      4.18 o 
 -10   0   4       16.68       15.07      4.81 o 
  -9   0   4        8.45        6.56      3.64 o 
  -8   0   4        5.04        4.03      2.09 o 
  -7   0   4        4.40        3.36      2.62 o 
  -6   0   4        0.27       -0.14      1.26 o 
  -5   0   4       71.25       80.75      3.72 o 
  -4   0   4      298.56      309.12      6.56 o 
  -3   0   4       42.56       39.62      2.89 o 
  -2   0   4       41.04       33.30      2.21 o 
  -1   0   4     1331.10     1317.14     18.23 o 
   0   0   4      374.76      299.07      8.63 o 
   1   0   4    17004.69    16219.79    102.10 o 
   2   0   4      316.02      315.55      7.76 o 
   3   0   4        2.06        4.69      1.90 o 
   4   0   4       37.23       59.98      4.33 o 
   5   0   4        2.92        0.48      2.05 o 
   6   0   4       44.30       43.14      4.36 o 
   7   0   4      177.44      206.65      8.75 o 
   8   0   4     1306.94     1252.72     17.95 o 
   9   0   4      169.01      141.88     10.51 o 
  10   0   4      124.49      135.96      9.87 o 
  11   0   4       14.08        3.67      4.21 o 
 -11   1   4        9.53       12.18      5.17 o 
 -10   1   4        1.51        2.08      3.34 o 
  -9   1   4      106.12       93.97      8.81 o 
  -8   1   4      202.39      207.08     11.10 o 
  -7   1   4       71.50       68.96      4.10 o 
  -6   1   4        0.51        0.04      1.29 o 
  -5   1   4      620.81      630.70      9.92 o 
  -4   1   4       47.18       54.79      3.87 o 
  -3   1   4       10.78        8.73      1.14 o 
  -2   1   4      192.73      188.09      3.29 o 
  -1   1   4      351.21      363.68      8.38 o 
   0   1   4     1873.69     1844.41     15.51 o 
   1   1   4      661.58      594.86      7.64 o 
   2   1   4       75.62      100.39      3.45 o 
   3   1   4      219.38      212.37      5.05 o 
   4   1   4      235.77      235.22      5.72 o 
   5   1   4      104.52      121.02      5.07 o 
   6   1   4       18.94       15.51      6.57 o 
   7   1   4      715.60      675.88     12.06 o 
   8   1   4      150.15      156.33      8.27 o 
   9   1   4       82.96       87.05      8.57 o 
  10   1   4       20.11       26.95      6.05 o 
 -11   2   4        0.39       -2.98      3.25 o 
 -10   2   4        7.98        5.17      3.64 o 
  -9   2   4        0.89        3.19      3.34 o 
  -8   2   4      188.10      174.59     10.35 o 
  -7   2   4       26.63       32.19      5.32 o 
  -6   2   4       88.75       86.27      4.09 o 
  -5   2   4      107.73      109.86      3.28 o 
  -4   2   4       11.82       10.54      1.37 o 
  -3   2   4       94.95      100.80      3.81 o 
  -2   2   4       18.03       14.04      2.33 o 
  -1   2   4        0.34        0.72      1.03 o 
   0   2   4       88.45      105.21      3.31 o 
   1   2   4      182.23      176.91      4.15 o 
   2   2   4       31.28       27.56      2.57 o 
   3   2   4     1756.92     1707.95     16.14 o 
   4   2   4      214.65      218.99      6.68 o 
   5   2   4        0.55        2.59      1.53 o 
   6   2   4       11.12       14.30      2.29 o 
   7   2   4       42.33       57.60      6.74 o 
   8   2   4      216.87      218.69     11.70 o 
   9   2   4        2.43       -0.36      2.98 o 
  10   2   4       17.17       16.79      5.56 o 
 -11   3   4        9.45       13.15      4.96 o 
 -10   3   4       38.66       35.28      6.77 o 
  -9   3   4      104.41       98.97      9.36 o 
  -8   3   4        1.42        5.90      3.22 o 
  -7   3   4       17.82       38.50      5.78 o 
  -6   3   4       33.10       25.33      4.63 o 
  -5   3   4      218.09      217.11      4.53 o 
  -4   3   4       25.57       23.64      2.40 o 
  -3   3   4     1391.82     1447.11     15.63 o 
  -2   3   4       41.13       48.77      2.77 o 
  -1   3   4      478.32      458.01      7.16 o 
   0   3   4      118.89      111.32      4.71 o 
   1   3   4        0.48        1.80      1.34 o 
   2   3   4      611.42      617.70      8.03 o 
   3   3   4        6.97        9.94      3.19 o 
   4   3   4      114.44      106.44      4.11 o 
   5   3   4      192.17      190.56      5.90 o 
   6   3   4      648.70      642.49     17.87 o 
   7   3   4      223.52      190.32     10.35 o 
   8   3   4        0.10       -0.75      2.77 o 
   9   3   4        2.39        1.62      3.85 o 
  10   3   4        8.61        0.99      3.76 o 
 -10   4   4       46.08       41.96      7.46 o 
  -9   4   4        0.06       -2.77      2.26 o 
  -8   4   4        9.93       13.27      4.30 o 
  -7   4   4      123.40      131.30      9.14 o 
  -6   4   4      125.08      109.48      5.04 o 
  -5   4   4       75.94       76.02      5.34 o 
  -4   4   4     1015.35     1038.30     14.14 o 
  -3   4   4     7135.17     7070.82     50.76 o 
  -2   4   4      196.60      207.64      5.44 o 
  -1   4   4        1.38        1.46      1.17 o 
   0   4   4      144.75      147.22      4.06 o 
   1   4   4      175.51      175.99      4.18 o 
   2   4   4      418.98      422.68     17.33 o 
   3   4   4       78.49       69.41      3.34 o 
   4   4   4       41.26       39.66      2.57 o 
   5   4   4      511.77      491.88     14.98 o 
   6   4   4       70.04       77.49      7.04 o 
   7   4   4       16.11       13.75      4.33 o 
   8   4   4        4.32        5.60      3.61 o 
   9   4   4        0.62        3.10      3.46 o 
  10   4   4        5.45        3.88      4.09 o 
 -10   5   4       20.09        5.72      4.24 o 
  -9   5   4       10.20       15.88      4.84 o 
  -8   5   4       17.37       17.21      4.84 o 
  -7   5   4       14.74       17.35      3.01 o 
  -6   5   4      218.44      225.10      8.21 o 
  -5   5   4       11.63       10.09      3.58 o 
  -4   5   4     1976.83     1950.28     21.54 o 
  -3   5   4       29.87       42.24      8.05 o 
  -2   5   4      214.09      204.65      5.67 o 
  -1   5   4      155.47      147.87      5.01 o 
   0   5   4        5.36        7.62      2.11 o 
   1   5   4       51.64       47.56      3.22 o 
   2   5   4      162.56      153.08      5.17 o 
   3   5   4       37.67       46.41      5.11 o 
   4   5   4      355.96      360.40     12.66 o 
   5   5   4       85.33       80.68      6.89 o 
   6   5   4       66.32       69.61      6.95 o 
   7   5   4        3.97        1.77      3.16 o 
   8   5   4        5.10        4.93      3.94 o 
   9   5   4        0.86        2.62      3.91 o 
  10   5   4        0.92       -5.56      3.79 o 
 -10   6   4        0.43       -1.65      3.28 o 
  -9   6   4        2.72        2.14      3.61 o 
  -8   6   4       22.43       21.57      5.44 o 
  -7   6   4       37.56       39.46      4.24 o 
  -6   6   4      856.35      856.47     15.23 o 
  -5   6   4      990.61      999.87     15.77 o 
  -4   6   4        0.52        1.52      1.58 o 
  -3   6   4      370.27      346.27     10.24 o 
  -2   6   4      391.41      358.61     12.93 o 
  -1   6   4        1.55        1.49      1.20 o 
   0   6   4       12.60       13.73      1.82 o 
   1   6   4      461.59      446.12      7.63 o 
   2   6   4      211.72      210.78      9.26 o 
   3   6   4        0.01       -0.45      2.41 o 
   4   6   4       43.10       47.38      5.78 o 
   5   6   4      292.98      280.53     12.18 o 
   6   6   4        2.46        0.57      3.58 o 
   7   6   4       37.47       38.92      6.44 o 
   8   6   4        5.08        3.13      3.70 o 
   9   6   4        0.63        4.27      4.36 o 
 -10   7   4        0.59        0.39      4.15 o 
  -9   7   4       10.93       17.96      5.56 o 
  -8   7   4        0.02        1.11      2.24 o 
  -7   7   4       78.45       76.41      5.56 o 
  -6   7   4      785.01      729.28     14.48 o 
  -5   7   4       22.73       20.93      3.11 o 
  -4   7   4       59.58       54.01      4.03 o 
  -3   7   4       13.00       10.11      2.29 o 
  -2   7   4       10.22       12.00      2.29 o 
  -1   7   4        0.82        0.97      1.38 o 
   0   7   4      766.37      803.13     11.75 o 
   1   7   4      477.31      521.21     15.25 o 
   2   7   4       24.25       27.37      4.75 o 
   3   7   4       15.88       15.58      4.27 o 
   4   7   4       73.57       70.24      6.83 o 
   5   7   4        3.12        2.83      3.43 o 
   6   7   4       14.63       17.93      5.26 o 
   7   7   4       74.39       74.12      8.21 o 
   8   7   4        2.53        1.14      4.12 o 
   9   7   4        0.34        6.80      4.99 o 
  -9   8   4        6.22        7.55      4.90 o 
  -8   8   4       17.81       23.67      4.10 o 
  -7   8   4       85.30       86.79      6.07 o 
  -6   8   4      113.76      107.18      6.25 o 
  -5   8   4       56.30       67.85      4.95 o 
  -4   8   4       16.28       19.69      3.02 o 
  -3   8   4       98.67       90.01      6.45 o 
  -2   8   4      202.43      198.97      6.40 o 
  -1   8   4       68.67       68.80      3.79 o 
   0   8   4      433.27      434.55     15.01 o 
   1   8   4       22.83       35.31      5.63 o 
   2   8   4      116.77      124.35      8.48 o 
   3   8   4      234.18      235.53     11.37 o 
   4   8   4       59.42       61.33      6.83 o 
   5   8   4       83.90       77.67      7.79 o 
   6   8   4       14.52       15.07      5.05 o 
   7   8   4        0.97       -3.82      3.46 o 
   8   8   4        8.14       10.83      4.78 o 
  -9   9   4        0.51        1.62      4.54 o 
  -8   9   4        0.01        4.82      2.62 o 
  -7   9   4        5.80       -0.55      3.08 o 
  -6   9   4        9.80        8.90      4.62 o 
  -5   9   4      264.30      268.39     13.36 o 
  -4   9   4       21.24       17.93      3.22 o 
  -3   9   4       12.12       17.61      3.01 o 
  -2   9   4       18.04       20.44      2.94 o 
  -1   9   4        0.24        7.88      4.39 o 
   0   9   4       16.93       16.79      5.08 o 
   1   9   4       63.77       63.08      7.10 o 
   2   9   4       12.73        8.51      4.45 o 
   3   9   4        3.55        6.11      4.27 o 
   4   9   4       48.46       33.12      6.38 o 
   5   9   4        0.02       -0.99      4.12 o 
   6   9   4        0.15       -2.56      3.25 o 
   7   9   4       20.84       34.26      6.80 o 
   8   9   4        4.54       -0.33      4.54 o 
  -8  10   4        1.35        0.21      3.85 o 
  -7  10   4        0.77        5.63      2.69 o 
  -6  10   4        1.68        4.86      2.33 o 
  -5  10   4        0.94        0.98      2.03 o 
  -4  10   4        2.83        2.97      2.16 o 
  -3  10   4      202.43      170.89     11.43 o 
  -2  10   4       47.44       39.26      6.62 o 
  -1  10   4        7.01        8.30      4.72 o 
   0  10   4       94.51       86.60      8.45 o 
   1  10   4        1.78        1.35      4.24 o 
   2  10   4        0.77        4.21      4.72 o 
   3  10   4       21.81       21.54      5.99 o 
   4  10   4      132.26      122.10      9.99 o 
   5  10   4        1.11       -1.29      4.15 o 
   6  10   4        4.46        2.08      4.27 o 
   7  10   4        9.27        5.47      5.41 o 
  -7  11   4       12.97       15.58      3.67 o 
  -6  11   4        0.04       -1.64      2.25 o 
  -5  11   4        9.58        8.23      2.88 o 
  -4  11   4       12.72        4.42      3.82 o 
  -3  11   4       21.24       10.32      4.93 o 
  -2  11   4      176.22      201.57     12.51 o 
  -1  11   4      100.89      107.48     10.14 o 
   0  11   4       18.59       29.81      6.56 o 
   1  11   4       50.25       65.49      8.42 o 
   2  11   4        2.53        5.38      5.14 o 
   3  11   4        0.38       -4.27      3.70 o 
   4  11   4        6.22       -2.62      4.06 o 
   5  11   4       37.60       41.36      7.49 o 
   6  11   4        0.38       -1.26      4.48 o 
  -6  12   4        0.09        6.05      4.12 o 
  -5  12   4        0.02        5.44      4.39 o 
  -4  12   4       14.14       20.58      5.84 o 
  -3  12   4       57.21       62.42      9.05 o 
  -2  12   4        5.35       12.63      5.50 o 
  -1  12   4       61.72       83.80      9.42 o 
   0  12   4      105.33      103.24     10.20 o 
   1  12   4        1.38       -0.51      4.63 o 
   2  12   4       88.62       87.35      9.69 o 
   3  12   4        5.43        9.72      3.03 o 
   4  12   4        2.29       -1.95      2.19 o 
   5  12   4       27.31       30.57     12.11 o 
  -4  13   4        0.14        4.36      4.15 o 
  -3  13   4        7.54       12.21      5.75 o 
  -2  13   4        0.98       -2.47      4.21 o 
  -1  13   4        2.25        4.15      4.69 o 
   0  13   4       10.65        5.66      5.11 o 
   1  13   4        0.40        5.02      5.02 o 
   2  13   4       37.40       37.33      7.97 o 
   3  13   4       45.16       54.09      8.87 o 
  -2  14   4       19.38       27.37      7.46 o 
  -1  14   4        0.01        3.94      5.41 o 
   0  14   4       17.65        9.33      5.93 o 
   0 -14   5        0.08       -1.29      4.18 o 
   1 -14   5        0.35        1.83      4.09 o 
   2 -14   5        6.22        6.35      5.14 o 
  -4 -13   5       10.71       20.58      6.08 o 
  -3 -13   5        6.65        7.16      4.75 o 
  -2 -13   5        0.24       -5.02      3.88 o 
   0 -13   5        1.88        2.14      4.06 o 
   1 -13   5       11.86        2.08      3.91 o 
   2 -13   5        0.87        2.29      4.09 o 
   3 -13   5        0.08        1.80      4.27 o 
   4 -13   5        0.10        1.69      3.24 o 
   5 -13   5       10.51       16.12      6.02 o 
  -5 -12   5       24.79       12.03      5.44 o 
  -4 -12   5       23.22       14.20      5.14 o 
  -3 -12   5       16.74        3.67      3.91 o 
  -2 -12   5        6.10        4.18      4.06 o 
  -1 -12   5        0.11        3.58      3.82 o 
   0 -12   5       33.71       34.32      6.29 o 
   1 -12   5      211.06      252.38     13.15 o 
   2 -12   5        0.33        3.13      3.03 o 
   3 -12   5       15.36       15.15      3.84 o 
   4 -12   5       41.25       36.68      4.93 o 
   5 -12   5       25.97       30.32      6.68 o 
   6 -12   5       17.04        5.11      5.05 o 
  -6 -11   5       23.92       15.82      5.60 o 
  -5 -11   5        1.24       -1.32      3.70 o 
  -4 -11   5       18.30       11.49      4.57 o 
  -3 -11   5       15.12       11.19      4.51 o 
  -2 -11   5        6.99       10.32      4.33 o 
  -1 -11   5        3.17        0.11      2.25 o 
   0 -11   5        1.42        2.91      2.54 o 
   1 -11   5        0.10        0.62      2.61 o 
   2 -11   5        2.67       -1.17      2.43 o 
   3 -11   5        0.65        0.36      2.54 o 
   4 -11   5       14.03       12.49      5.76 o 
   5 -11   5       19.58       17.54      5.32 o 
   6 -11   5        0.63       -0.93      3.82 o 
   7 -11   5      127.80      153.20     12.24 o 
  -7 -10   5        1.36       -0.39      3.67 o 
  -6 -10   5        2.40       -0.72      3.43 o 
  -5 -10   5       13.84       28.70      6.26 o 
  -4 -10   5       23.12       16.18      4.72 o 
  -3 -10   5        2.28        6.50      3.73 o 
  -2 -10   5      149.73      150.22      9.81 o 
  -1 -10   5       66.54       54.21      4.37 o 
   0 -10   5      180.66      167.21      5.43 o 
   1 -10   5       37.71       47.83      3.50 o 
   2 -10   5      186.46      194.24      7.35 o 
   3 -10   5        8.21        5.75      2.87 o 
   4 -10   5       39.73       37.21      6.05 o 
   5 -10   5      157.60      161.41     10.02 o 
   6 -10   5       88.78      100.47      9.42 o 
   7 -10   5       38.45       41.09      7.61 o 
   8 -10   5        5.01       -2.71      4.06 o 
  -8  -9   5       21.78       31.10      7.19 o 
  -7  -9   5       32.07       26.17      6.56 o 
  -6  -9   5        0.99        2.11      3.52 o 
  -5  -9   5       96.91       89.22      8.54 o 
  -4  -9   5       58.86       57.66      6.95 o 
  -3  -9   5      306.72      290.64     12.75 o 
  -2  -9   5        5.59        2.05      3.55 o 
  -1  -9   5        2.51       -0.01      1.56 o 
   0  -9   5        0.29        1.41      1.63 o 
   1  -9   5       46.80       48.57      3.22 o 
   2  -9   5        9.97        5.62      2.82 o 
   3  -9   5      617.57      598.89     12.52 o 
   4  -9   5      354.01      366.50     13.57 o 
   5  -9   5      222.24      223.68     11.25 o 
   6  -9   5       29.30       21.75      5.35 o 
   7  -9   5       17.54        7.43      4.69 o 
   8  -9   5        9.00        3.88      4.12 o 
  -8  -8   5        5.44        6.29      4.72 o 
  -7  -8   5        0.59        1.99      3.97 o 
  -6  -8   5       57.63       66.39      7.88 o 
  -5  -8   5       15.39       15.88      4.69 o 
  -4  -8   5      227.35      205.27     10.92 o 
  -3  -8   5        6.33       11.89      6.92 o 
  -2  -8   5      133.27      128.84      4.18 o 
  -1  -8   5      190.66      198.75      8.79 o 
   0  -8   5        5.00        6.09      1.71 o 
   1  -8   5       21.38       28.96      3.72 o 
   2  -8   5        0.06       -3.06      3.19 o 
   3  -8   5        1.50        1.17      2.83 o 
   4  -8   5        5.74        2.44      3.22 o 
   5  -8   5       15.91       16.60      4.54 o 
   6  -8   5        7.24        5.35      4.03 o 
   7  -8   5       15.06       21.42      5.50 o 
   8  -8   5       29.09       32.31      6.86 o 
   9  -8   5        5.80        7.52      5.81 o 
  -9  -7   5       37.05       35.04      7.49 o 
  -8  -7   5       10.07        9.54      4.72 o 
  -7  -7   5       33.05       31.77      6.71 o 
  -6  -7   5       98.44      108.80      8.99 o 
  -5  -7   5      302.71      317.95     13.87 o 
  -4  -7   5      365.51      359.68      8.36 o 
  -3  -7   5       16.93       16.12      3.50 o 
  -2  -7   5      116.95      118.82      3.82 o 
  -1  -7   5        8.84       12.67      1.84 o 
   0  -7   5        2.81        0.62      2.41 o 
   1  -7   5      451.55      457.94      7.53 o 
   2  -7   5      196.48      201.68      6.50 o 
   3  -7   5      126.47      110.31      6.98 o 
   4  -7   5       81.24      102.82      7.07 o 
   5  -7   5       64.12       71.86      6.86 o 
   6  -7   5      193.81      201.51     10.92 o 
   7  -7   5        0.45       -0.72      3.55 o 
   8  -7   5       37.14       43.62      7.58 o 
   9  -7   5       13.87       12.90      5.63 o 
  -9  -6   5       17.50       18.74      6.05 o 
  -8  -6   5       27.75       32.13      6.47 o 
  -7  -6   5      210.58      210.81     12.36 o 
  -6  -6   5     1871.03     1845.78     34.56 o 
  -5  -6   5      254.37      255.33      7.75 o 
  -4  -6   5        0.23       -0.80      1.26 o 
  -3  -6   5       33.40       32.05      2.85 o 
  -2  -6   5       13.51       17.24      1.74 o 
  -1  -6   5      257.44      255.40      5.12 o 
   0  -6   5        0.03        1.13      1.35 o 
   1  -6   5     1114.65     1140.17     11.81 o 
   2  -6   5      267.66      296.05     10.20 o 
   3  -6   5       44.07       58.57      5.50 o 
   4  -6   5        2.48        7.25      3.19 o 
   5  -6   5       59.95       64.58      6.44 o 
   6  -6   5       28.36       28.37      5.32 o 
   7  -6   5       14.29       24.52      5.69 o 
   8  -6   5       15.69       17.93      5.29 o 
   9  -6   5        0.17       -1.77      4.00 o 
  10  -6   5        2.45       -4.33      3.76 o 
 -10  -5   5        2.50       -5.19      3.46 o 
  -9  -5   5        2.23        3.76      3.94 o 
  -8  -5   5       51.90       45.09      6.92 o 
  -7  -5   5      129.76      133.54      6.25 o 
  -6  -5   5      373.85      358.68      9.16 o 
  -5  -5   5      199.35      195.01      6.33 o 
  -4  -5   5       26.73       20.49      2.51 o 
  -3  -5   5        0.47        0.63      1.47 o 
  -2  -5   5      219.87      218.74      5.18 o 
  -1  -5   5      742.88      742.13      8.40 o 
   0  -5   5     1816.31     1795.69     14.82 o 
   1  -5   5      778.45      814.23     11.41 o 
   2  -5   5        1.40        2.71      2.68 o 
   3  -5   5       10.52       15.67      3.34 o 
   4  -5   5       28.77       23.82      3.94 o 
   5  -5   5       14.19       14.65      3.88 o 
   6  -5   5        4.00        3.79      3.34 o 
   7  -5   5        1.37        0.03      3.34 o 
   8  -5   5        2.92        7.13      4.15 o 
   9  -5   5       31.29       32.10      6.44 o 
  10  -5   5        0.13       -5.55      3.70 o 
 -10  -4   5        0.13       -0.12      4.21 o 
  -9  -4   5      214.84      194.92     11.94 o 
  -8  -4   5      122.50      121.56      6.22 o 
  -7  -4   5      258.15      258.52      8.18 o 
  -6  -4   5        0.13        1.12      1.54 o 
  -5  -4   5       53.45       53.87      3.62 o 
  -4  -4   5        0.05       -0.21      1.65 o 
  -3  -4   5      254.80      266.72      6.57 o 
  -2  -4   5      179.81      189.49      5.53 o 
  -1  -4   5     1345.22     1440.14     15.70 o 
   0  -4   5      726.07      769.13     11.58 o 
   1  -4   5       51.82       63.20      4.87 o 
   2  -4   5        9.47       12.24      2.89 o 
   3  -4   5      566.65      608.56     14.29 o 
   4  -4   5      325.97      317.83     10.89 o 
   5  -4   5       82.83      100.11      6.83 o 
   6  -4   5       26.75       19.79      4.45 o 
   7  -4   5      119.34      105.31      8.15 o 
   8  -4   5       40.53       39.83      6.08 o 
   9  -4   5        0.12        0.36      3.58 o 
  10  -4   5       21.17       26.50      6.17 o 
 -10  -3   5        8.27        4.42      4.48 o 
  -9  -3   5      141.56      145.15      7.05 o 
  -8  -3   5       68.02       83.98      5.48 o 
  -7  -3   5      125.41      132.92      6.00 o 
  -6  -3   5       60.46       52.62      3.83 o 
  -5  -3   5        6.79        9.15      2.03 o 
  -4  -3   5       25.18       20.57      2.39 o 
  -3  -3   5      700.94      707.94     10.61 o 
  -2  -3   5     2850.09     3095.66     25.87 o 
  -1  -3   5     1275.59     1289.09     14.22 o 
   0  -3   5      999.51      985.19     20.33 o 
   1  -3   5       50.08       45.18      4.12 o 
   2  -3   5        0.31        4.30      2.56 o 
   3  -3   5      833.11      950.49     17.75 o 
   4  -3   5       22.93       26.20      3.85 o 
   5  -3   5      181.72      166.59      8.33 o 
   6  -3   5       95.14      111.69      7.37 o 
   7  -3   5      165.52      140.99      8.60 o 
   8  -3   5        0.00       -2.41      2.92 o 
   9  -3   5        2.33        0.60      3.31 o 
  10  -3   5       11.52        7.40      4.27 o 
 -10  -2   5       26.19       22.11      5.26 o 
  -9  -2   5       33.77       43.80      4.54 o 
  -8  -2   5        0.10        3.01      2.18 o 
  -7  -2   5        8.18       13.46      3.40 o 
  -6  -2   5        0.46        2.28      1.61 o 
  -5  -2   5       71.63       74.23      5.11 o 
  -4  -2   5      410.23      397.07      8.02 o 
  -3  -2   5        0.05        0.46      1.34 o 
  -2  -2   5       12.89       18.98      2.12 o 
  -1  -2   5       84.07       99.56      4.65 o 
   0  -2   5      138.28      136.36      6.23 o 
   1  -2   5      533.39      513.57     11.58 o 
   2  -2   5       81.56       97.16      5.44 o 
   3  -2   5       33.79       36.58      3.88 o 
   4  -2   5      209.47      238.09      8.87 o 
   5  -2   5      206.86      235.95      9.48 o 
   6  -2   5       76.55       61.70      5.81 o 
   7  -2   5      171.74      177.21      9.20 o 
   8  -2   5       36.81       32.10      5.47 o 
   9  -2   5       81.77       76.71      7.49 o 
  10  -2   5       29.55       24.58      5.38 o 
 -11  -1   5        1.61       -0.57      3.97 o 
 -10  -1   5       62.64       69.04      8.36 o 
  -9  -1   5       14.83       20.93      3.54 o 
  -8  -1   5      201.44      199.05      7.36 o 
  -7  -1   5        2.91       11.89      4.54 o 
  -6  -1   5       36.88       39.36      3.52 o 
  -5  -1   5        8.18        9.58      1.97 o 
  -4  -1   5       20.32       24.57      2.45 o 
  -3  -1   5      121.43      105.74      5.11 o 
  -2  -1   5     1869.94     1870.63     17.89 o 
  -1  -1   5       87.99       91.06      3.59 o 
   0  -1   5      828.22      819.89      9.47 o 
   1  -1   5      297.82      307.39      8.72 o 
   2  -1   5      495.52      559.29     12.09 o 
   3  -1   5       50.79       49.03      4.21 o 
   4  -1   5       51.88       91.05      5.69 o 
   5  -1   5        2.81        2.62      2.47 o 
   6  -1   5       21.62       26.05      4.09 o 
   7  -1   5      181.26      179.64      8.99 o 
   8  -1   5      248.86      262.33     11.43 o 
   9  -1   5        5.97       -3.97      2.98 o 
  10  -1   5       18.07       29.03      6.02 o 
 -11   0   5       21.79       26.65      6.41 o 
 -10   0   5        2.70        0.75      3.46 o 
  -9   0   5       15.48       14.23      4.63 o 
  -8   0   5      112.81      110.32      5.99 o 
  -7   0   5      113.46      126.87      5.61 o 
  -6   0   5       30.51       28.06      2.93 o 
  -5   0   5       81.10       88.09      6.42 o 
  -4   0   5        5.73        9.69      1.84 o 
  -3   0   5      850.69      802.50     17.09 o 
  -2   0   5      177.79      167.87      5.32 o 
  -1   0   5        0.32        0.62      1.73 o 
   0   0   5      637.21      599.88      7.94 o 
   1   0   5        5.27       18.03      2.74 o 
   2   0   5      551.10      626.75      9.10 o 
   3   0   5       32.17       32.23      2.63 o 
   4   0   5       21.13       23.34      3.37 o 
   5   0   5      201.27      224.52      8.51 o 
   6   0   5      331.27      331.95     11.66 o 
   7   0   5       88.54       92.20      5.12 o 
   8   0   5      314.75      299.02     13.90 o 
   9   0   5       65.80       70.72      7.85 o 
  10   0   5       21.15       17.03      5.26 o 
 -11   1   5        5.24        9.99      4.54 o 
 -10   1   5        0.21        0.87      3.34 o 
  -9   1   5       27.25       23.13      5.38 o 
  -8   1   5       65.34       68.34      7.43 o 
  -7   1   5        0.03        2.07      1.67 o 
  -6   1   5        7.67       13.05      2.26 o 
  -5   1   5        2.31        2.86      1.73 o 
  -4   1   5      451.42      460.54      6.09 o 
  -3   1   5      114.36      104.21      2.87 o 
  -2   1   5      239.61      237.47      5.75 o 
  -1   1   5        2.32        1.59      1.13 o 
   0   1   5        1.31        3.93      1.31 o 
   1   1   5      737.17      740.78     24.83 o 
   2   1   5        6.16        6.45      1.70 o 
   3   1   5      654.42      703.60     13.37 o 
   4   1   5      299.11      362.04     14.71 o 
   5   1   5      113.08      120.44      4.78 o 
   6   1   5       33.70       35.75      4.48 o 
   7   1   5      328.18      326.44      8.61 o 
   8   1   5       65.98       64.10      7.52 o 
   9   1   5       35.13       31.31      6.05 o 
  10   1   5       13.07        1.17      3.28 o 
 -11   2   5        0.29        3.82      3.58 o 
 -10   2   5        2.96        4.00      3.76 o 
  -9   2   5       12.47        7.76      3.94 o 
  -8   2   5       17.49       15.82      4.63 o 
  -7   2   5       18.81       14.80      4.15 o 
  -6   2   5       40.51       43.94      3.35 o 
  -5   2   5       43.31       49.62      2.48 o 
  -4   2   5       10.24       16.08      1.60 o 
  -3   2   5        8.20        4.54      1.87 o 
  -2   2   5       36.10       40.46      2.47 o 
  -1   2   5      197.50      223.47      6.33 o 
   0   2   5     1334.69     1370.84     13.85 o 
   1   2   5      286.96      311.43     13.75 o 
   2   2   5      909.87      921.97     17.03 o 
   3   2   5     2298.23     2248.44     20.59 o 
   4   2   5        7.26       12.28      2.05 o 
   5   2   5        0.02        0.12      1.83 o 
   6   2   5      749.65      781.25     12.51 o 
   7   2   5       57.95       68.43      7.43 o 
   8   2   5      119.24      132.42      9.69 o 
   9   2   5       36.85       39.20      6.92 o 
  10   2   5       12.22       11.58      5.02 o 
 -10   3   5        0.58       -4.47      2.98 o 
  -9   3   5       50.14       45.12      7.16 o 
  -8   3   5       13.81       16.85      4.84 o 
  -7   3   5      222.45      247.87     12.18 o 
  -6   3   5      161.98      151.93      7.54 o 
  -5   3   5      368.15      377.97      7.46 o 
  -4   3   5       11.05       14.02      2.06 o 
  -3   3   5      145.72      133.47      4.46 o 
  -2   3   5       70.78       58.09      4.50 o 
  -1   3   5      187.31      174.69      4.68 o 
   0   3   5       47.06       48.14      2.66 o 
   1   3   5        5.54        3.86      2.38 o 
   2   3   5       91.86       79.89      3.38 o 
   3   3   5        0.71        4.18      1.67 o 
   4   3   5        6.42        9.31      3.23 o 
   5   3   5     1229.24     1188.75     14.67 o 
   6   3   5      165.52      162.59      9.75 o 
   7   3   5       47.71       48.67      6.71 o 
   8   3   5        2.62       -0.75      3.37 o 
   9   3   5        6.35       10.29      4.33 o 
  10   3   5        9.73       -1.59      3.67 o 
 -10   4   5       36.09       46.05      7.70 o 
  -9   4   5       74.40       71.98      8.72 o 
  -8   4   5       15.73       14.80      4.39 o 
  -7   4   5      594.73      564.95     18.68 o 
  -6   4   5       12.09        7.53      2.12 o 
  -5   4   5       22.92       32.34      3.09 o 
  -4   4   5      163.27      157.84      5.52 o 
  -3   4   5      181.75      160.18     11.10 o 
  -2   4   5        0.07        0.95      1.35 o 
  -1   4   5       35.69       36.92      2.62 o 
   0   4   5       79.15       69.75      3.22 o 
   1   4   5       85.52       89.00      3.42 o 
   2   4   5       20.37       21.24      2.02 o 
   3   4   5        0.21        0.84      1.39 o 
   4   4   5       45.03       51.95      5.69 o 
   5   4   5        0.00       -2.02      2.50 o 
   6   4   5       93.28      101.22      8.48 o 
   7   4   5       57.66       73.55      7.76 o 
   8   4   5       22.41        9.66      4.45 o 
   9   4   5        0.66        0.00      3.46 o 
  10   4   5        0.67       -3.79      3.37 o 
 -10   5   5        3.94        6.02      4.42 o 
  -9   5   5        5.18        9.05      4.06 o 
  -8   5   5       20.96       18.56      5.14 o 
  -7   5   5        2.01        3.29      2.13 o 
  -6   5   5        0.29        1.94      1.83 o 
  -5   5   5      561.01      584.42     25.27 o 
  -4   5   5      371.81      347.11     10.35 o 
  -3   5   5        6.19        9.26      2.03 o 
  -2   5   5      217.01      198.26      7.23 o 
  -1   5   5      258.37      271.60      9.14 o 
   0   5   5       17.67       21.63      3.41 o 
   1   5   5      597.16      622.36      8.99 o 
   2   5   5      790.93      805.73     10.13 o 
   3   5   5       53.59       66.99      6.20 o 
   4   5   5       96.29       83.02      7.01 o 
   5   5   5      219.01      215.53     10.77 o 
   6   5   5       39.14       35.37      5.96 o 
   7   5   5        3.90       -3.70      2.56 o 
   8   5   5       10.58        6.08      4.30 o 
   9   5   5        0.19       -2.47      3.67 o 
 -10   6   5        2.93       -0.03      3.61 o 
  -9   6   5        1.81        1.71      3.61 o 
  -8   6   5       10.13        7.76      4.09 o 
  -7   6   5       21.43       21.25      3.62 o 
  -6   6   5      868.33      863.86     15.45 o 
  -5   6   5      846.28      797.78     14.10 o 
  -4   6   5      242.21      244.40      9.85 o 
  -3   6   5      451.28      436.65     14.59 o 
  -2   6   5      371.35      371.69      8.24 o 
  -1   6   5       26.99       25.28      2.54 o 
   0   6   5       23.61       22.33      2.45 o 
   1   6   5      368.07      364.64      6.85 o 
   2   6   5      312.22      314.64     11.64 o 
   3   6   5      240.22      259.81     11.13 o 
   4   6   5       39.82       26.47      5.02 o 
   5   6   5        6.23       11.82      4.45 o 
   6   6   5        1.21        0.03      3.37 o 
   7   6   5        0.02       -0.51      3.25 o 
   8   6   5        1.57        4.00      4.00 o 
   9   6   5       72.31       86.36      9.72 o 
  -9   7   5        0.38        0.33      4.00 o 
  -8   7   5        1.22       -1.80      1.97 o 
  -7   7   5       70.06       56.93      5.58 o 
  -6   7   5     1006.28      946.75     16.80 o 
  -5   7   5       93.24      103.82     12.98 o 
  -4   7   5      240.00      221.23      9.93 o 
  -3   7   5       56.75       52.77      5.43 o 
  -2   7   5        9.60       12.33      2.29 o 
  -1   7   5        2.16        4.62      1.79 o 
   0   7   5      192.13      186.68      9.10 o 
   1   7   5      153.68      165.96      9.11 o 
   2   7   5       10.96       13.39      4.12 o 
   3   7   5        0.15        6.17      3.73 o 
   4   7   5      119.97      146.40      9.33 o 
   5   7   5        0.35       -1.68      3.34 o 
   6   7   5        2.00        1.93      3.67 o 
   7   7   5       49.67       50.26      7.67 o 
   8   7   5       20.26       33.30      7.04 o 
  -9   8   5        1.58        0.12      4.18 o 
  -8   8   5       35.96       43.13      5.15 o 
  -7   8   5        0.01        3.79      3.38 o 
  -6   8   5        6.60        7.50      2.62 o 
  -5   8   5       32.90       26.09      6.42 o 
  -4   8   5       23.22       20.16      5.75 o 
  -3   8   5       75.89       68.55      4.56 o 
  -2   8   5       40.87       45.33      5.73 o 
  -1   8   5       84.93       96.62      7.88 o 
   0   8   5       82.28       62.36      6.77 o 
   1   8   5        0.32        2.80      3.22 o 
   2   8   5        6.25       11.85      4.45 o 
   3   8   5       72.76       82.45      7.79 o 
   4   8   5       16.77       17.21      4.90 o 
   5   8   5       57.77       37.45      6.38 o 
   6   8   5       42.69       31.86      6.32 o 
   7   8   5        0.47       -3.28      3.73 o 
   8   8   5       10.38        5.63      4.81 o 
  -8   9   5      188.46      186.63     16.42 o 
  -7   9   5        0.01        1.33      2.42 o 
  -6   9   5       10.74        7.06      2.70 o 
  -5   9   5      255.78      240.15     12.29 o 
  -4   9   5       39.96       37.74      4.03 o 
  -3   9   5      116.85      122.64      5.92 o 
  -2   9   5      601.98      613.59     19.37 o 
  -1   9   5      239.28      264.08     12.72 o 
   0   9   5       42.15       36.88      6.44 o 
   1   9   5       57.09       52.46      6.98 o 
   2   9   5        2.93        6.83      4.21 o 
   3   9   5       28.89       28.19      5.90 o 
   4   9   5       58.64       58.15      7.49 o 
   5   9   5       19.97       14.41      5.63 o 
   6   9   5        3.52       17.84      5.69 o 
   7   9   5       25.68       48.07      7.76 o 
  -8  10   5       27.81       27.71      4.63 o 
  -7  10   5        0.72       -0.43      5.04 o 
  -6  10   5        3.97        2.61      2.86 o 
  -5  10   5        0.00       -2.86      5.38 o 
  -4  10   5       53.80       58.15      4.88 o 
  -3  10   5       36.73       26.11      6.08 o 
  -2  10   5      346.53      336.36     15.04 o 
  -1  10   5       60.95       66.12      7.82 o 
   0  10   5       44.07       64.79      8.06 o 
   1  10   5       72.14       82.06      8.51 o 
   2  10   5        2.19        8.21      4.78 o 
   3  10   5        4.03        4.72      4.48 o 
   4  10   5       27.01       21.93      6.23 o 
   5  10   5       31.41       17.36      5.66 o 
   6  10   5       10.78        8.45      5.11 o 
  -7  11   5        1.00        0.45      4.81 o 
  -6  11   5        0.12       -0.03      2.28 o 
  -5  11   5        4.80        0.78      3.82 o 
  -4  11   5        0.03        1.83      3.76 o 
  -3  11   5       25.69       34.08      6.77 o 
  -2  11   5       73.48       80.50      8.84 o 
  -1  11   5      214.62      218.24     13.06 o 
   0  11   5        2.55        6.95      4.93 o 
   1  11   5        1.42       -2.83      3.79 o 
   2  11   5       51.54       73.49      8.75 o 
   3  11   5        1.40        4.81      4.75 o 
   4  11   5       36.16       26.26      6.86 o 
   5  11   5       11.80       12.78      5.53 o 
  -5  12   5        3.08        1.59      3.88 o 
  -4  12   5       18.46       17.63      5.60 o 
  -3  12   5       41.28       50.14      8.42 o 
  -2  12   5       32.74       26.38      6.68 o 
  -1  12   5        0.01       -5.69      3.91 o 
   0  12   5      181.10      189.96     13.15 o 
   1  12   5        4.82        3.49      4.72 o 
   2  12   5      122.59      125.14     11.46 o 
   3  12   5       24.26       41.03      7.97 o 
   4  12   5        1.39        1.41      4.99 o 
  -4  13   5        0.69       -4.45      3.64 o 
  -3  13   5        3.90        1.74      4.39 o 
  -2  13   5       39.11       48.31      8.63 o 
  -1  13   5       34.12       49.87      8.54 o 
   0  13   5        0.56        2.35      5.32 o 
   1  13   5       50.69       68.73      9.66 o 
   2  13   5        7.67        6.05      5.47 o 
   1 -14   6        0.08        0.54      4.51 o 
  -3 -13   6        1.00        0.30      4.72 o 
  -2 -13   6       24.73       28.40      6.47 o 
   1 -13   6       74.50       60.43      8.27 o 
   2 -13   6       95.08      122.76     11.37 o 
   3 -13   6      102.07       93.70     10.50 o 
   4 -13   6        8.22        3.61      5.41 o 
  -5 -12   6        5.83        4.45      5.02 o 
  -4 -12   6        9.90       14.11      5.69 o 
  -3 -12   6        4.52        1.74      4.39 o 
  -2 -12   6       12.39        8.78      4.63 o 
  -1 -12   6        3.31       -3.64      3.76 o 
   0 -12   6        5.51        8.42      4.57 o 
   1 -12   6      171.14      171.28     11.37 o 
   2 -12   6      119.26      110.07      7.79 o 
   3 -12   6        1.81        0.84      3.02 o 
   4 -12   6        0.00       -3.61      3.88 o 
   5 -12   6        5.50        0.42      4.57 o 
  -6 -11   6       12.22        8.66      4.93 o 
  -5 -11   6        1.45        0.27      3.82 o 
  -4 -11   6        9.34        5.44      4.66 o 
  -3 -11   6       19.22       15.58      5.08 o 
  -2 -11   6       11.95        9.11      4.66 o 
  -1 -11   6       78.57       60.16      7.28 o 
   0 -11   6       18.32       16.62      3.44 o 
   1 -11   6       37.80       42.65      4.67 o 
   2 -11   6        0.00        1.33      2.71 o 
   3 -11   6       20.08       11.67      5.11 o 
   4 -11   6        0.62       -0.06      3.55 o 
   5 -11   6        2.72        7.52      4.66 o 
   6 -11   6       70.24       97.07     10.05 o 
   7 -11   6       44.76       45.45      8.27 o 
  -7 -10   6        1.07       -4.54      3.16 o 
  -6 -10   6        9.12       19.13      5.78 o 
  -5 -10   6       41.57       50.96      7.55 o 
  -4 -10   6        0.76        1.77      3.67 o 
  -3 -10   6       47.34       35.13      6.11 o 
  -2 -10   6        0.00       -1.83      2.95 o 
  -1 -10   6      388.25      381.54     18.23 o 
   0 -10   6      431.25      433.01      8.57 o 
   1 -10   6       12.96       11.39      2.49 o 
   2 -10   6        2.18        3.81      2.75 o 
   3 -10   6      155.17      168.15      9.81 o 
   4 -10   6        0.04       -4.24      3.04 o 
   5 -10   6      488.33      495.31     17.54 o 
   6 -10   6      301.04      323.82     15.34 o 
   7 -10   6      168.77      191.98     12.96 o 
  -8  -9   6        0.19       -5.47      3.91 o 
  -7  -9   6        1.82        0.48      4.03 o 
  -6  -9   6        0.50       -2.35      3.46 o 
  -5  -9   6        0.69        2.71      3.31 o 
  -4  -9   6       56.52       61.52      7.40 o 
  -3  -9   6        0.88       -0.15      2.98 o 
  -2  -9   6       67.71       62.25      4.46 o 
  -1  -9   6       39.05       41.27      3.08 o 
   0  -9   6        0.91        1.77      3.15 o 
   1  -9   6       35.24       33.86      3.06 o 
   2  -9   6       50.95       53.34      6.69 o 
   3  -9   6      246.24      239.50     11.25 o 
   4  -9   6      112.74      108.59      8.33 o 
   5  -9   6      416.00      444.02     16.27 o 
   6  -9   6       26.70       20.27      5.87 o 
   7  -9   6        0.57        5.26      4.15 o 
   8  -9   6        0.45       -4.96      3.73 o 
  -8  -8   6        2.35       -1.93      4.18 o 
  -7  -8   6       20.38       10.74      5.02 o 
  -6  -8   6      149.21      197.12     12.09 o 
  -5  -8   6        0.79        1.02      3.22 o 
  -4  -8   6        1.62        1.74      3.22 o 
  -3  -8   6        0.07        0.90      1.85 o 
  -2  -8   6       57.85       56.35      4.90 o 
  -1  -8   6       54.28       69.44      3.47 o 
   0  -8   6      185.01      161.43      6.43 o 
   1  -8   6        1.41        0.98      1.59 o 
   2  -8   6      248.65      255.33     10.95 o 
   3  -8   6      369.16      377.66     13.60 o 
   4  -8   6        0.12        3.88      3.52 o 
   5  -8   6        4.96        3.61      3.82 o 
   6  -8   6      180.13      179.64     10.98 o 
   7  -8   6        2.25       -3.94      3.22 o 
   8  -8   6        3.79        0.99      4.87 o 
   9  -8   6       15.28       19.97      7.28 o 
  -9  -7   6        0.21        3.16      4.87 o 
  -8  -7   6        9.80        2.26      4.42 o 
  -7  -7   6        1.63       -4.60      3.07 o 
  -6  -7   6       41.35       37.81      6.47 o 
  -5  -7   6       53.11       39.35      6.20 o 
  -4  -7   6        2.32        2.55      1.84 o 
  -3  -7   6       42.88       32.77      4.93 o 
  -2  -7   6      219.35      211.30      6.69 o 
  -1  -7   6       11.73       11.14      2.57 o 
   0  -7   6       70.65       70.69      3.55 o 
   1  -7   6       14.03       16.29      2.99 o 
   2  -7   6      580.05      557.34     15.16 o 
   3  -7   6      410.89      392.16     13.39 o 
   4  -7   6       19.59        8.69      3.70 o 
   5  -7   6      352.37      393.79     14.68 o 
   6  -7   6        4.08       14.44      4.51 o 
   7  -7   6        0.27        0.36      4.03 o 
   8  -7   6       21.03       19.19      6.14 o 
   9  -7   6       67.07       85.34      9.99 o 
  -9  -6   6        0.19        4.54      4.84 o 
  -8  -6   6       67.88       72.25      8.60 o 
  -7  -6   6        2.06        1.90      3.64 o 
  -6  -6   6      340.45      344.46      9.47 o 
  -5  -6   6       56.40       45.24      6.54 o 
  -4  -6   6      534.90      531.69     10.54 o 
  -3  -6   6       31.95       26.45      2.88 o 
  -2  -6   6       77.02       77.74      4.24 o 
  -1  -6   6      129.71      155.23      5.41 o 
   0  -6   6       18.55       26.68      3.22 o 
   1  -6   6       40.73       37.43      3.91 o 
   2  -6   6      421.38      449.29     13.33 o 
   3  -6   6      193.99      201.54      9.39 o 
   4  -6   6       86.42       80.56      6.89 o 
   5  -6   6       64.66       63.14      6.62 o 
   6  -6   6      293.89      282.19     12.69 o 
   7  -6   6        0.63        3.67      4.12 o 
   8  -6   6        5.31       10.29      5.05 o 
   9  -6   6       23.37       35.68      7.55 o 
 -10  -5   6        0.37       -4.18      4.39 o 
  -9  -5   6        8.39        1.90      4.42 o 
  -8  -5   6        0.18        4.57      4.33 o 
  -7  -5   6        0.18        1.02      2.12 o 
  -6  -5   6        5.05        7.11      2.40 o 
  -5  -5   6       11.69       11.81      2.45 o 
  -4  -5   6      311.16      289.19      7.62 o 
  -3  -5   6      105.98      115.74      4.90 o 
  -2  -5   6      188.69      172.08      5.77 o 
  -1  -5   6       22.52       20.49      2.69 o 
   0  -5   6       94.50      113.04      4.95 o 
   1  -5   6      391.72      401.01     12.15 o 
   2  -5   6       13.22       17.00      3.94 o 
   3  -5   6       48.56       39.23      4.90 o 
   4  -5   6      392.00      411.23     13.39 o 
   5  -5   6        8.18        9.42      3.82 o 
   6  -5   6      133.30      124.02      8.57 o 
   7  -5   6        0.06        0.78      3.82 o 
   8  -5   6       65.16       66.72      7.85 o 
   9  -5   6       17.59       10.41      5.11 o 
  10  -5   6        6.51        6.53      4.96 o 
 -10  -4   6        0.26       -4.12      4.06 o 
  -9  -4   6       14.62       15.58      5.32 o 
  -8  -4   6      534.30      565.66     13.15 o 
  -7  -4   6      526.68      537.67     12.18 o 
  -6  -4   6      248.09      238.20      7.60 o 
  -5  -4   6      172.65      155.34      5.86 o 
  -4  -4   6      318.51      326.92      8.48 o 
  -3  -4   6      327.50      321.94     17.27 o 
  -2  -4   6       93.33      112.94      5.50 o 
  -1  -4   6     1140.19     1143.54     16.00 o 
   0  -4   6      108.02      120.50      4.88 o 
   1  -4   6      241.07      264.38      9.75 o 
   2  -4   6        0.21       -0.24      2.44 o 
   3  -4   6       99.01       95.90      6.47 o 
   4  -4   6      218.92      201.99      9.39 o 
   5  -4   6        3.55        6.50      3.52 o 
   6  -4   6        7.85        0.39      3.16 o 
   7  -4   6        2.42        2.77      3.61 o 
   8  -4   6       42.25       33.03      6.11 o 
   9  -4   6       30.14       25.69      6.14 o 
  10  -4   6        3.52       -1.20      4.09 o 
 -10  -3   6        0.85       -1.53      3.85 o 
  -9  -3   6      115.04      119.08     11.36 o 
  -8  -3   6      265.10      248.57      8.78 o 
  -7  -3   6       97.62       99.55      7.75 o 
  -6  -3   6       17.22       17.12      3.59 o 
  -5  -3   6       71.47       63.85      6.99 o 
  -4  -3   6      314.62      293.95      7.40 o 
  -3  -3   6        7.14       10.48      2.15 o 
  -2  -3   6     1568.88     1626.98     20.30 o 
  -1  -3   6      103.42      120.68      4.90 o 
   0  -3   6      600.00      618.55     14.23 o 
   1  -3   6       21.91       21.42      3.70 o 
   2  -3   6      232.75      260.71      9.60 o 
   3  -3   6       45.16       45.87      4.72 o 
   4  -3   6      282.79      296.51     10.74 o 
   5  -3   6        0.41       -2.38      2.53 o 
   6  -3   6      154.61      183.37      9.66 o 
   7  -3   6        3.63        4.48      3.58 o 
   8  -3   6       24.03       14.08      4.72 o 
   9  -3   6       28.66       38.38      6.29 o 
  10  -3   6        7.71       15.85      5.41 o 
 -10  -2   6        3.70        2.62      3.79 o 
  -9  -2   6      309.94      322.76     10.32 o 
  -8  -2   6       55.04       67.88      5.07 o 
  -7  -2   6        0.66       -0.32      2.00 o 
  -6  -2   6       24.87       22.24      2.99 o 
  -5  -2   6       47.68       36.16      3.43 o 
  -4  -2   6      186.97      190.73      5.89 o 
  -3  -2   6        1.64        7.59      7.23 o 
  -2  -2   6      126.74      122.30      4.61 o 
  -1  -2   6      521.92      506.99      6.15 o 
   0  -2   6      561.09      606.34     13.60 o 
   1  -2   6        8.69        5.78      2.89 o 
   2  -2   6      236.73      209.99      8.45 o 
   3  -2   6        0.26       -0.54      2.29 o 
   4  -2   6        6.65        1.83      2.59 o 
   5  -2   6      159.31      175.76      8.69 o 
   6  -2   6        4.12        0.78      2.80 o 
   7  -2   6      126.47      119.84      8.18 o 
   8  -2   6      262.01      238.24     11.58 o 
   9  -2   6        1.66        1.93      4.06 o 
  10  -2   6       44.07       39.10      6.53 o 
 -10  -1   6        0.35       -1.87      3.07 o 
  -9  -1   6        4.66        2.80      3.07 o 
  -8  -1   6        1.72        1.10      1.95 o 
  -7  -1   6       73.43       63.87      4.49 o 
  -6  -1   6        1.77        2.57      1.94 o 
  -5  -1   6      162.85      141.02      5.38 o 
  -4  -1   6      406.75      400.90      8.38 o 
  -3  -1   6      439.85      443.17      8.55 o 
  -2  -1   6      285.99      276.83      6.89 o 
  -1  -1   6      506.12      519.39      8.08 o 
   0  -1   6      100.74      120.08      3.77 o 
   1  -1   6      651.78      680.47     12.87 o 
   2  -1   6     1064.40     1125.59     19.37 o 
   3  -1   6       45.03       25.51      4.00 o 
   4  -1   6       15.21       27.13      4.09 o 
   5  -1   6        0.67        3.67      2.86 o 
   6  -1   6        2.74        8.03      3.31 o 
   7  -1   6       10.80        6.80      3.82 o 
   8  -1   6       23.55       24.55      5.05 o 
   9  -1   6       87.49       93.77      6.00 o 
  10  -1   6       21.66       19.85      5.29 o 
 -10   0   6       21.30       25.51      6.08 o 
  -9   0   6        0.00        2.35      3.31 o 
  -8   0   6        1.46        0.46      2.05 o 
  -7   0   6        4.62        3.22      2.02 o 
  -6   0   6      166.82      160.08      5.99 o 
  -5   0   6       58.20       66.60      4.05 o 
  -4   0   6      138.23      146.24      5.55 o 
  -3   0   6      815.08      822.23     11.77 o 
  -2   0   6        1.81        2.45      2.66 o 
  -1   0   6        0.15        0.97      1.09 o 
   0   0   6       41.15       53.68      4.12 o 
   1   0   6      705.03      753.89     10.34 o 
   2   0   6     4550.26     4821.45     36.71 o 
   3   0   6      323.36      338.56      7.79 o 
   4   0   6       18.55       12.07      2.34 o 
   5   0   6        4.49        4.71      1.94 o 
   6   0   6       31.88       37.98      3.70 o 
   7   0   6      153.37      151.83      6.45 o 
   8   0   6       68.55       78.65     10.30 o 
   9   0   6        2.99       -1.26      3.10 o 
  10   0   6        0.52       -3.43      3.40 o 
 -10   1   6       39.85       46.63      7.82 o 
  -9   1   6       32.64       32.01      6.11 o 
  -8   1   6        0.14        2.32      2.98 o 
  -7   1   6        0.26        0.38      1.97 o 
  -6   1   6        5.39        5.73      2.08 o 
  -5   1   6        0.81       -0.98      1.46 o 
  -4   1   6       24.21       23.35      1.72 o 
  -3   1   6      198.05      183.91      4.49 o 
  -2   1   6      139.92      147.19      4.07 o 
  -1   1   6        0.27        0.45      1.21 o 
   0   1   6       75.74       83.45      3.47 o 
   1   1   6      707.95      713.02      9.95 o 
   2   1   6     1747.55     1702.77     17.96 o 
   3   1   6      141.40      150.55      5.12 o 
   4   1   6        0.00       -0.03      1.83 o 
   5   1   6        0.05       -1.81      1.50 o 
   6   1   6      283.98      269.63      7.75 o 
   7   1   6       39.14       44.45      4.08 o 
   8   1   6        4.77        6.62      3.91 o 
   9   1   6       52.01       55.62      7.97 o 
  10   1   6       21.81       13.45      5.47 o 
 -10   2   6        9.78        6.74      4.21 o 
  -9   2   6        2.43       -2.56      2.80 o 
  -8   2   6      143.60      180.24     11.22 o 
  -7   2   6       33.98       30.26      5.50 o 
  -6   2   6      107.62      113.68      5.15 o 
  -5   2   6       64.68       53.64      3.68 o 
  -4   2   6       40.95       32.61      2.53 o 
  -3   2   6      100.68      114.38      4.08 o 
  -2   2   6      155.44      167.79      4.72 o 
  -1   2   6     2075.92     2112.94     19.32 o 
   0   2   6     4595.37     4757.98     38.91 o 
   1   2   6        4.75       12.54      1.97 o 
   2   2   6     2080.61     2037.49     21.81 o 
   3   2   6      104.75      105.35      4.37 o 
   4   2   6      486.87      480.21      9.15 o 
   5   2   6        1.13       -0.28      1.73 o 
   6   2   6     1595.35     1561.61     19.31 o 
   7   2   6      108.33       96.02      8.84 o 
   8   2   6       10.68       13.84      4.72 o 
   9   2   6        0.61       -0.72      3.37 o 
  10   2   6       18.70       19.28      5.93 o 
 -10   3   6        9.58       11.91      5.02 o 
  -9   3   6       44.57       33.03      6.71 o 
  -8   3   6       18.06       19.97      5.11 o 
  -7   3   6      468.20      453.11     16.82 o 
  -6   3   6       39.65       25.00      4.81 o 
  -5   3   6       17.90       14.73      2.26 o 
  -4   3   6      176.34      174.32      8.41 o 
  -3   3   6       43.35       51.73      3.19 o 
  -2   3   6      568.11      569.05      9.21 o 
  -1   3   6     1011.11     1043.30     12.77 o 
   0   3   6      372.07      411.99     14.32 o 
   1   3   6      375.68      384.91     14.14 o 
   2   3   6       11.89        9.18      1.84 o 
   3   3   6      113.68      124.91      4.57 o 
   4   3   6       17.18       21.88      2.72 o 
   5   3   6      359.31      328.78     13.15 o 
   6   3   6      967.79      985.50     24.55 o 
   7   3   6       93.68       88.23      8.63 o 
   8   3   6       46.62       62.93      7.94 o 
   9   3   6        3.79       -0.39      3.76 o 
  10   3   6       19.69       15.37      5.72 o 
 -10   4   6        0.05        0.63      3.49 o 
  -9   4   6        0.88        0.99      3.10 o 
  -8   4   6        0.15       -0.78      2.68 o 
  -7   4   6       35.57       38.47      6.26 o 
  -6   4   6       95.78       91.33      7.94 o 
  -5   4   6        1.92        1.17      1.45 o 
  -4   4   6      189.66      209.84      6.44 o 
  -3   4   6      141.15      148.49      5.28 o 
  -2   4   6       13.52       11.42      3.28 o 
  -1   4   6        8.01       11.93      2.00 o 
   0   4   6        8.32        6.34      1.68 o 
   1   4   6       30.06       28.36      2.47 o 
   2   4   6       32.66       43.55      2.95 o 
   3   4   6       14.76       18.45      5.29 o 
   4   4   6        6.15        8.45      3.55 o 
   5   4   6        8.29        2.68      3.43 o 
   6   4   6       72.73       85.16      8.27 o 
   7   4   6       45.19       38.86      6.56 o 
   8   4   6       19.89       30.71      6.53 o 
   9   4   6        7.64       12.12      5.23 o 
 -10   5   6        1.05        1.02      3.52 o 
  -9   5   6        0.13       -0.57      3.22 o 
  -8   5   6        6.15        7.49      4.15 o 
  -7   5   6        2.18        1.87      3.10 o 
  -6   5   6      117.32      100.19      5.37 o 
  -5   5   6       50.18       50.93      4.81 o 
  -4   5   6      118.11      116.38      5.22 o 
  -3   5   6       69.80       64.53      3.97 o 
  -2   5   6       93.87       71.96      6.02 o 
  -1   5   6      368.03      352.57      7.73 o 
   0   5   6        7.40        5.60      1.71 o 
   1   5   6      115.48      115.94      4.17 o 
   2   5   6      328.72      330.50      7.31 o 
   3   5   6      311.73      287.99     11.76 o 
   4   5   6      324.77      322.22     13.06 o 
   5   5   6       51.19       39.01      6.14 o 
   6   5   6        4.04        5.75      4.06 o 
   7   5   6       28.47       39.50      6.98 o 
   8   5   6       10.24        3.58      4.51 o 
   9   5   6        2.80        1.44      4.36 o 
  -9   6   6       28.49       40.10      7.85 o 
  -8   6   6        0.17       -0.15      3.46 o 
  -7   6   6       89.97       78.69      8.42 o 
  -6   6   6      185.76      179.53      7.05 o 
  -5   6   6      546.22      549.74     11.78 o 
  -4   6   6        2.26        1.00      1.80 o 
  -3   6   6      133.87      130.96      7.79 o 
  -2   6   6       92.71       87.30      4.39 o 
  -1   6   6        2.35        5.49      3.17 o 
   0   6   6      148.54      149.68      5.04 o 
   1   6   6        7.43       10.77      3.79 o 
   2   6   6      212.12      204.70      9.87 o 
   3   6   6      171.77      151.67      9.17 o 
   4   6   6        2.58       -0.03      3.49 o 
   5   6   6        0.55        1.29      3.85 o 
   6   6   6      104.53      125.68      9.75 o 
   7   6   6        3.96       -4.36      3.55 o 
   8   6   6       16.87       13.18      5.47 o 
   9   6   6        2.13       -3.34      4.27 o 
  -9   7   6        0.35        0.03      3.73 o 
  -8   7   6       19.95       12.45      5.35 o 
  -7   7   6        0.71        1.57      2.09 o 
  -6   7   6       20.61       16.55      3.09 o 
  -5   7   6       12.57       10.18      2.66 o 
  -4   7   6       30.75       32.82      3.65 o 
  -3   7   6      160.48      159.86      6.16 o 
  -2   7   6       11.58        9.72      2.39 o 
  -1   7   6        1.76        4.83      2.23 o 
   0   7   6      484.44      450.37     14.77 o 
   1   7   6        1.66        0.57      3.10 o 
   2   7   6       15.41       18.23      4.81 o 
   3   7   6       13.36       15.76      4.78 o 
   4   7   6       77.70       88.71      8.21 o 
   5   7   6       11.74        7.52      4.84 o 
   6   7   6       60.45       92.77      9.48 o 
   7   7   6        0.98        4.81      4.78 o 
   8   7   6       10.99       14.74      5.75 o 
  -8   8   6       89.17      102.42     10.44 o 
  -7   8   6      257.90      241.44      9.23 o 
  -6   8   6        1.13        4.96      5.70 o 
  -5   8   6       17.23       23.00      3.56 o 
  -4   8   6        0.11        1.10      1.96 o 
  -3   8   6       11.89       17.85      3.05 o 
  -2   8   6       68.67       75.23      4.48 o 
  -1   8   6       62.52       55.11      6.65 o 
   0   8   6       31.70       32.19      5.66 o 
   1   8   6        1.31        1.71      3.55 o 
   2   8   6       18.43       22.68      5.44 o 
   3   8   6      125.39      121.38      9.26 o 
   4   8   6        5.18       14.08      5.02 o 
   5   8   6        0.12        0.87      3.88 o 
   6   8   6        2.82        2.38      4.15 o 
   7   8   6       14.43       23.49      6.44 o 
  -8   9   6      191.19      179.55     13.02 o 
  -7   9   6       32.06       36.35      4.60 o 
  -6   9   6        2.46        0.70      2.13 o 
  -5   9   6       83.59       89.25      5.89 o 
  -4   9   6      185.92      183.99      7.48 o 
  -3   9   6      107.99       98.07      5.45 o 
  -2   9   6        6.73        4.51      4.60 o 
  -1   9   6      160.64      163.88     10.71 o 
   0   9   6       18.60       17.54      5.26 o 
   1   9   6        6.31       -0.27      4.00 o 
   2   9   6        0.94       -1.20      3.61 o 
   3   9   6        9.38        9.57      4.99 o 
   4   9   6       23.51       29.57      6.41 o 
   5   9   6        5.17        2.17      4.12 o 
   6   9   6        4.59        4.90      4.66 o 
   7   9   6        1.37       -1.68      4.21 o 
  -7  10   6       45.54       62.45      5.89 o 
  -6  10   6        5.56        6.09      2.74 o 
  -5  10   6        1.90        2.57      2.60 o 
  -4  10   6        3.44        6.83      4.48 o 
  -3  10   6       83.61       91.29      9.36 o 
  -2  10   6       19.33       21.30      6.08 o 
  -1  10   6      121.35      150.37     11.10 o 
   0  10   6      106.37      119.33      9.99 o 
   1  10   6        2.92       -3.01      3.85 o 
   2  10   6        0.36       -0.45      3.73 o 
   3  10   6       21.12       21.24      6.08 o 
   4  10   6        0.89        0.06      4.36 o 
   5  10   6       10.26        5.02      5.20 o 
   6  10   6        0.10       -3.85      4.66 o 
  -6  11   6        0.38        1.80      2.63 o 
  -5  11   6        3.25        3.19      3.94 o 
  -4  11   6       49.58       32.28      7.16 o 
  -3  11   6       25.02       28.97      6.74 o 
  -2  11   6       56.75       55.95      8.30 o 
  -1  11   6       11.10        4.54      4.87 o 
   0  11   6        0.64       -3.79      3.85 o 
   1  11   6        5.39        6.50      5.35 o 
   2  11   6       14.55       16.79      5.84 o 
   3  11   6       38.36       44.22      7.88 o 
   4  11   6        2.12        5.63      4.72 o 
   5  11   6        0.23       -1.83      4.57 o 
  -5  12   6       12.17       10.02      5.35 o 
  -4  12   6       56.73       53.45      8.45 o 
  -3  12   6        2.17       -6.05      4.03 o 
  -2  12   6        3.45        3.58      5.08 o 
  -1  12   6       22.70       35.37      7.52 o 
   0  12   6       73.05       71.95      9.48 o 
   1  12   6       75.78       82.39     10.02 o 
   2  12   6        1.09        3.19      5.53 o 
   3  12   6       10.29        1.14      5.05 o 
  -3  13   6        6.69       11.37      5.60 o 
  -2  13   6        6.73        5.38      5.02 o 
  -1  13   6       34.47       50.51      8.84 o 
   0  13   6       21.41       18.53      6.47 o 
   1  13   6        0.04       -3.40      4.75 o 
  -2 -13   7        8.41       16.45      6.17 o 
  -1 -13   7       20.75       15.67      5.96 o 
   3 -13   7        4.55        3.73      5.69 o 
  -4 -12   7        5.78        6.89      5.29 o 
  -3 -12   7       11.23       15.85      5.99 o 
  -2 -12   7       36.48       36.16      7.10 o 
  -1 -12   7       41.18       42.93      7.16 o 
   0 -12   7       13.13       12.45      5.32 o 
   1 -12   7        1.38        0.24      3.73 o 
   2 -12   7       70.75       72.77      8.60 o 
   3 -12   7        2.52       -6.68      4.45 o 
   4 -12   7        3.41        2.20      5.26 o 
   5 -12   7        1.95       -6.14      4.09 o 
  -6 -11   7       16.27       23.97      6.86 o 
  -5 -11   7        5.54       -0.99      3.76 o 
  -4 -11   7        0.61       -0.57      3.73 o 
  -3 -11   7        0.46       -1.56      3.94 o 
  -2 -11   7        6.98       13.39      5.41 o 
  -1 -11   7       19.51       10.98      5.17 o 
   0 -11   7      122.66      113.68     11.70 o 
   1 -11   7       97.18       91.34      4.95 o 
   2 -11   7      144.16      150.46     10.38 o 
   3 -11   7       30.65       28.49      6.14 o 
   4 -11   7        1.46       -3.49      4.54 o 
   5 -11   7       32.19       16.03      6.44 o 
   6 -11   7       84.07       79.41      9.42 o 
  -6 -10   7        1.28       -3.70      3.46 o 
  -5 -10   7        5.43        5.08      4.39 o 
  -4 -10   7        1.30       -1.68      3.61 o 
  -3 -10   7       23.57       24.43      5.90 o 
  -2 -10   7        6.68        0.03      3.58 o 
  -1 -10   7      457.79      407.16     10.49 o 
   0 -10   7        0.83        0.73      2.88 o 
   1 -10   7       21.25       17.70      5.08 o 
   2 -10   7       29.11       25.60      5.93 o 
   3 -10   7       20.98       15.01      5.20 o 
   4 -10   7      246.13      232.85     12.51 o 
   5 -10   7        9.44        2.92      4.42 o 
   6 -10   7      118.49       99.66     10.02 o 
   7 -10   7       51.26       42.62      8.12 o 
  -7  -9   7        2.62        0.57      4.36 o 
  -6  -9   7        0.04       -4.33      2.89 o 
  -5  -9   7        0.00       -2.14      3.01 o 
  -4  -9   7       30.65       30.41      5.90 o 
  -3  -9   7      106.26       81.82      8.09 o 
  -2  -9   7        5.64        4.68      2.60 o 
  -1  -9   7        0.62        0.48      2.63 o 
   0  -9   7       27.85       30.62      3.10 o 
   1  -9   7      209.94      197.45      8.17 o 
   2  -9   7       61.54       56.91      6.83 o 
   3  -9   7      106.93       90.09      8.27 o 
   4  -9   7      367.12      373.63     15.10 o 
   5  -9   7       51.75       67.83      7.91 o 
   6  -9   7        4.07        6.05      4.99 o 
   7  -9   7        8.94       15.10      5.84 o 
   8  -9   7       15.32        5.23      5.20 o 
  -8  -8   7        0.00       -6.02      4.24 o 
  -7  -8   7       24.96       21.03      6.26 o 
  -6  -8   7        0.58        4.39      4.42 o 
  -5  -8   7       17.53       17.09      5.11 o 
  -4  -8   7      305.25      275.31      8.34 o 
  -3  -8   7      150.50      158.12     11.66 o 
  -2  -8   7        3.48       -1.76      2.24 o 
  -1  -8   7       59.15       55.51      4.35 o 
   0  -8   7        2.75        1.91      2.81 o 
   1  -8   7       42.83       45.86      4.47 o 
   2  -8   7        2.64        1.08      3.79 o 
   3  -8   7      833.45      775.27     19.97 o 
   4  -8   7      536.85      487.01     16.54 o 
   5  -8   7     1204.85     1201.81     27.25 o 
   6  -8   7       15.23       13.39      4.99 o 
   7  -8   7        3.51        6.41      4.69 o 
   8  -8   7        1.61       -2.59      5.17 o 
  -8  -7   7        0.12       -3.55      4.18 o 
  -7  -7   7        4.86       10.53      4.93 o 
  -6  -7   7       54.79       60.04      7.82 o 
  -5  -7   7       12.69       12.53      2.90 o 
  -4  -7   7        7.75        4.36      3.68 o 
  -3  -7   7      258.11      237.04      7.50 o 
  -2  -7   7        0.49        3.20      2.27 o 
  -1  -7   7        7.58       11.29      2.95 o 
   0  -7   7       53.16       58.33      4.54 o 
   1  -7   7        7.66       11.64      4.24 o 
   2  -7   7       61.90       57.03      6.26 o 
   3  -7   7     1332.53     1270.58     25.45 o 
   4  -7   7      255.34      275.87     12.45 o 
   5  -7   7       14.17       18.65      5.17 o 
   6  -7   7        8.51        5.56      4.60 o 
   7  -7   7      103.17      103.18      9.81 o 
   8  -7   7       21.84       15.91      6.29 o 
   9  -7   7       10.46        5.50      6.08 o 
  -9  -6   7        3.96       -2.35      4.18 o 
  -8  -6   7        3.60       10.80      5.41 o 
  -7  -6   7       21.33       11.01      4.87 o 
  -6  -6   7      207.68      195.01      7.60 o 
  -5  -6   7      206.78      218.30      7.49 o 
  -4  -6   7      235.48      222.56      8.83 o 
  -3  -6   7       15.10       12.05      2.49 o 
  -2  -6   7       14.30       18.56      2.89 o 
  -1  -6   7       54.87       47.65     10.72 o 
   0  -6   7      408.55      394.07     14.20 o 
   1  -6   7      308.45      296.69     11.37 o 
   2  -6   7       23.89       25.03      4.78 o 
   3  -6   7      219.54      204.67      9.96 o 
   4  -6   7      116.56      105.61      8.18 o 
   5  -6   7       14.40        9.78      4.48 o 
   6  -6   7        0.82       -1.80      3.46 o 
   7  -6   7       16.16        7.19      4.66 o 
   8  -6   7        3.15       -0.45      4.36 o 
   9  -6   7        2.51        4.39      4.84 o 
  -9  -5   7       10.22       14.80      5.66 o 
  -8  -5   7        6.52       16.66      5.47 o 
  -7  -5   7      131.13      128.14      7.51 o 
  -6  -5   7      222.99      217.10      7.66 o 
  -5  -5   7       33.16       29.02      3.99 o 
  -4  -5   7      133.27      128.46      5.55 o 
  -3  -5   7        1.23        1.43      2.26 o 
  -2  -5   7       56.33       58.50      4.32 o 
  -1  -5   7       23.81       27.57      4.21 o 
   0  -5   7       17.60       19.51      3.03 o 
   1  -5   7      380.95      409.49     12.90 o 
   2  -5   7       23.89       24.46      4.78 o 
   3  -5   7      270.47      276.74     11.07 o 
   4  -5   7        8.01        8.00      3.85 o 
   5  -5   7        0.29       -3.52      3.01 o 
   6  -5   7      129.61      126.85      9.14 o 
   7  -5   7      104.02       71.47      8.09 o 
   8  -5   7        0.00        2.80      4.42 o 
   9  -5   7       16.38       10.92      5.32 o 
 -10  -4   7        2.61        2.38      5.20 o 
  -9  -4   7        0.11        0.90      4.42 o 
  -8  -4   7      707.41      677.66     14.75 o 
  -7  -4   7      323.91      344.01      9.95 o 
  -6  -4   7      146.38      137.65      6.19 o 
  -5  -4   7       55.47       52.01      4.18 o 
  -4  -4   7       31.81       33.26      5.50 o 
  -3  -4   7      263.65      236.46     10.87 o 
  -2  -4   7       64.75       69.61     10.80 o 
  -1  -4   7       91.56      103.97      4.98 o 
   0  -4   7       31.20       47.86      5.47 o 
   1  -4   7       41.92       39.86      4.96 o 
   2  -4   7      193.10      192.58      8.99 o 
   3  -4   7        6.14        9.81      3.64 o 
   4  -4   7       15.72       18.41      4.42 o 
   5  -4   7       16.13       16.97      4.42 o 
   6  -4   7       54.99       54.27      6.59 o 
   7  -4   7      159.54      161.44     10.17 o 
   8  -4   7        0.01       -4.78      3.19 o 
   9  -4   7        2.10        0.90      4.48 o 
 -10  -3   7        0.34       -3.61      4.27 o 
  -9  -3   7       23.49       18.88      7.04 o 
  -8  -3   7      131.32      153.90      7.17 o 
  -7  -3   7       44.44       35.29      3.91 o 
  -6  -3   7      121.04      126.78      5.88 o 
  -5  -3   7       56.58       55.76      4.02 o 
  -4  -3   7       46.97       51.13      6.48 o 
  -3  -3   7        0.24        0.03      1.51 o 
  -2  -3   7      312.43      313.22      7.68 o 
  -1  -3   7      112.95       99.33      4.67 o 
   0  -3   7       22.18       22.59      3.97 o 
   1  -3   7       23.71       10.95      3.55 o 
   2  -3   7       30.43       52.04      5.38 o 
   3  -3   7       58.85       45.00      5.29 o 
   4  -3   7       49.15       43.41      5.20 o 
   5  -3   7        0.04       -0.03      2.95 o 
   6  -3   7      136.95      160.69      9.63 o 
   7  -3   7        8.10        4.57      4.42 o 
   8  -3   7        0.39       -4.15      3.13 o 
   9  -3   7        0.43        0.78      3.97 o 
  10  -3   7        0.00        5.23      4.72 o 
 -10  -2   7      223.08      236.83     13.99 o 
  -9  -2   7       72.49       73.53      5.80 o 
  -8  -2   7        0.75       -0.02      2.07 o 
  -7  -2   7        7.71       10.45      2.67 o 
  -6  -2   7       45.18       44.28      5.73 o 
  -5  -2   7       51.92       44.68      3.73 o 
  -4  -2   7        0.32        0.18      1.42 o 
  -3  -2   7      582.88      611.50     18.86 o 
  -2  -2   7      295.22      315.18      7.60 o 
  -1  -2   7        3.62        3.08      1.13 o 
   0  -2   7      129.84      141.05      7.31 o 
   1  -2   7       15.01       16.09      4.00 o 
   2  -2   7      175.48      176.45      8.30 o 
   3  -2   7      190.28      205.33      9.29 o 
   4  -2   7        2.31        0.06      3.07 o 
   5  -2   7        0.13        1.47      3.34 o 
   6  -2   7       28.62       26.65      4.87 o 
   7  -2   7       67.38       73.16      7.10 o 
   8  -2   7        8.47        3.94      4.06 o 
   9  -2   7       15.92       20.67      5.56 o 
  10  -2   7        9.35        6.98      3.20 o 
 -10  -1   7      205.87      202.02     12.93 o 
  -9  -1   7        0.02        2.68      3.13 o 
  -8  -1   7        1.13        0.73      2.22 o 
  -7  -1   7       49.20       45.17      4.16 o 
  -6  -1   7        0.05       -0.85      1.68 o 
  -5  -1   7       24.84       26.26      3.14 o 
  -4  -1   7     2350.41     2386.27     24.39 o 
  -3  -1   7      126.05      124.60     10.93 o 
  -2  -1   7      300.45      336.55      4.97 o 
  -1  -1   7      458.13      483.11      7.64 o 
   0  -1   7      352.42      363.32      6.96 o 
   1  -1   7       24.25       27.09      3.20 o 
   2  -1   7       45.49       49.35      3.44 o 
   3  -1   7       22.95       50.63      5.11 o 
   4  -1   7       38.53       34.71      4.87 o 
   5  -1   7      109.15      110.49      7.40 o 
   6  -1   7       52.17       44.76      5.50 o 
   7  -1   7        0.01       -1.81      2.01 o 
   8  -1   7       13.79       12.02      6.54 o 
   9  -1   7        2.91       -0.96      2.37 o 
  10  -1   7       16.47       28.28      6.32 o 
 -10   0   7       10.70        6.68      4.21 o 
  -9   0   7       77.55       62.72      7.97 o 
  -8   0   7       52.05       43.29      6.53 o 
  -7   0   7       10.24        7.26      2.53 o 
  -6   0   7       21.91       22.34      3.19 o 
  -5   0   7       88.69       89.13      4.77 o 
  -4   0   7      309.57      308.78      7.89 o 
  -3   0   7      274.40      298.26     10.27 o 
  -2   0   7      107.44      122.82      4.05 o 
  -1   0   7      571.57      613.55      8.87 o 
   0   0   7        0.21        0.45      1.52 o 
   1   0   7      307.85      340.02      7.13 o 
   2   0   7       14.28        6.52      1.99 o 
   3   0   7      403.41      413.89      8.78 o 
   4   0   7       17.92       18.61      3.23 o 
   5   0   7       88.28       97.73      5.05 o 
   6   0   7      149.98      138.90      6.13 o 
   7   0   7       10.95        6.48      3.31 o 
   8   0   7        6.20        3.48      2.53 o 
   9   0   7       13.99       15.49      5.32 o 
  10   0   7        6.57       12.81      5.14 o 
 -10   1   7        0.25        0.75      3.37 o 
  -9   1   7       12.85        3.43      3.64 o 
  -8   1   7       41.09       40.31      6.65 o 
  -7   1   7        5.90        7.52      3.91 o 
  -6   1   7       76.80       80.40      4.79 o 
  -5   1   7       25.52       31.69      3.29 o 
  -4   1   7       28.10       32.41      3.14 o 
  -3   1   7       26.80       26.93      2.25 o 
  -2   1   7        0.44        2.57      1.42 o 
  -1   1   7      137.87      150.60      4.59 o 
   0   1   7      636.64      702.59     10.18 o 
   1   1   7      173.48      176.59      5.26 o 
   2   1   7      798.57      741.68     17.25 o 
   3   1   7       14.73       16.29      3.59 o 
   4   1   7      136.64      133.89      5.54 o 
   5   1   7       56.13       56.81      4.20 o 
   6   1   7        0.09        1.39      2.37 o 
   7   1   7       93.38       85.98      5.42 o 
   8   1   7       20.64       16.12      5.02 o 
   9   1   7       59.45       64.82      8.72 o 
  10   1   7        0.04       -2.38      3.64 o 
 -10   2   7        2.89       14.83      5.41 o 
  -9   2   7        0.09       -1.20      2.89 o 
  -8   2   7      144.66      140.84     10.23 o 
  -7   2   7       19.94       37.36      6.14 o 
  -6   2   7      124.70      105.88      8.00 o 
  -5   2   7       62.75       57.24      6.08 o 
  -4   2   7        5.46        9.23      1.84 o 
  -3   2   7        0.01        0.56      1.32 o 
  -2   2   7      111.16      112.30      4.13 o 
  -1   2   7       91.54      100.09      3.97 o 
   0   2   7      815.54      880.25     22.41 o 
   1   2   7       24.10       22.53      2.52 o 
   2   2   7      691.47      723.28     11.04 o 
   3   2   7       50.51       57.42      3.73 o 
   4   2   7      124.28      112.73      6.29 o 
   5   2   7      162.79      161.83      6.34 o 
   6   2   7      214.18      219.89     11.88 o 
   7   2   7       59.72       67.29      8.06 o 
   8   2   7        5.36       10.29      4.36 o 
   9   2   7        1.06        6.11      4.60 o 
 -10   3   7        3.74        5.96      4.36 o 
  -9   3   7        0.78       -3.88      2.59 o 
  -8   3   7       40.94       28.31      6.08 o 
  -7   3   7      718.00      719.35     21.87 o 
  -6   3   7        0.01       -2.53      2.05 o 
  -5   3   7      109.82      119.39      8.09 o 
  -4   3   7      111.59      113.68      4.70 o 
  -3   3   7        7.39       12.36      2.17 o 
  -2   3   7       82.19       82.63      3.94 o 
  -1   3   7       62.21       67.41      4.87 o 
   0   3   7      138.33      146.56      4.92 o 
   1   3   7      333.04      361.18      7.55 o 
   2   3   7      233.20      254.19      9.69 o 
   3   3   7      103.97       87.62      4.19 o 
   4   3   7      100.44      108.84      5.01 o 
   5   3   7      172.30      183.94     10.41 o 
   6   3   7      137.64      159.31     10.56 o 
   7   3   7       22.21       28.94      6.26 o 
   8   3   7       12.29       17.75      5.47 o 
   9   3   7       10.26        7.34      4.84 o 
 -10   4   7        6.31       21.45      6.35 o 
  -9   4   7        1.43        4.27      3.88 o 
  -8   4   7       44.87       37.27      6.86 o 
  -7   4   7       46.92       41.84      6.74 o 
  -6   4   7        9.54       11.97      4.06 o 
  -5   4   7      446.34      427.62      9.61 o 
  -4   4   7        6.44        9.06      2.18 o 
  -3   4   7      105.69      114.28      6.54 o 
  -2   4   7       98.52      103.18      4.45 o 
  -1   4   7      113.05      120.34      4.70 o 
   0   4   7       37.33       44.86      4.63 o 
   1   4   7       27.31       31.28      2.81 o 
   2   4   7      126.37      111.80      5.93 o 
   3   4   7       20.13       17.90      2.49 o 
   4   4   7      715.55      691.04     19.31 o 
   5   4   7       34.29       36.76      6.08 o 
   6   4   7      212.63      248.68     12.90 o 
   7   4   7       26.75       15.91      5.56 o 
   8   4   7        0.50        1.11      3.94 o 
   9   4   7        6.90        4.42      5.20 o 
  -9   5   7       12.53       12.15      4.90 o 
  -8   5   7        0.51       -4.00      2.80 o 
  -7   5   7       18.79       17.72      4.81 o 
  -6   5   7      165.31      157.14     10.11 o 
  -5   5   7      109.39      107.02      5.23 o 
  -4   5   7        7.57        5.55      2.15 o 
  -3   5   7        0.43        1.48      1.59 o 
  -2   5   7      234.76      271.60      7.36 o 
  -1   5   7       30.87       40.84      3.26 o 
   0   5   7        0.02       -1.56      1.32 o 
   1   5   7        0.01       -0.29      1.43 o 
   2   5   7        0.27        3.61      3.01 o 
   4   5   7     1138.79     1193.54     26.83 o 
   5   5   7        3.24        0.78      3.34 o 
   6   5   7        4.69        6.80      4.27 o 
   7   5   7       75.57       64.40      8.60 o 
   8   5   7       22.03       29.87      7.16 o 
   9   5   7       33.37       42.29      8.36 o 
  -9   6   7        0.14        2.47      4.18 o 
  -8   6   7        0.00        6.50      4.18 o 
  -7   6   7       28.78       27.22      5.84 o 
  -6   6   7       29.61       16.66      4.93 o 
  -5   6   7        3.14        1.20      1.91 o 
  -4   6   7       11.81        6.81      3.01 o 
  -3   6   7       73.16       74.66      5.69 o 
  -2   6   7      136.52      157.43      5.88 o 
  -1   6   7        2.03        1.36      1.68 o 
   0   6   7       24.23       27.45      3.13 o 
   1   6   7       22.47       21.54      4.57 o 
   2   6   7        0.21        0.99      3.13 o 
   3   6   7      129.95      124.08      9.26 o 
   4   6   7       66.32       75.92      7.88 o 
   5   6   7        9.99       13.63      4.93 o 
   6   6   7        1.39        2.17      4.00 o 
   7   6   7       26.01       28.94      6.80 o 
   8   6   7        2.56        0.21      4.63 o 
  -9   7   7       12.11        8.27      4.90 o 
  -8   7   7       28.01       29.21      6.80 o 
  -7   7   7       12.66        1.99      3.76 o 
  -6   7   7       17.47       24.70      4.50 o 
  -5   7   7      126.68      118.84     12.27 o 
  -4   7   7      329.95      328.00     18.24 o 
  -3   7   7      232.64      212.69      7.31 o 
  -2   7   7       44.12       52.38      4.06 o 
  -1   7   7      131.21      124.00      8.11 o 
   0   7   7       53.95       56.97      6.53 o 
   1   7   7       10.47       18.53      4.87 o 
   2   7   7      137.39      130.85      9.29 o 
   3   7   7      195.73      171.40     10.47 o 
   4   7   7       26.31       30.11      6.08 o 
   5   7   7       41.36       29.45      6.56 o 
   6   7   7       64.06       69.46      8.93 o 
   7   7   7       67.82       74.87      9.51 o 
   8   7   7       24.59       34.20      8.09 o 
  -8   8   7        0.54       -3.22      3.52 o 
  -7   8   7      350.50      311.82     15.64 o 
  -6   8   7       82.41       88.71      6.02 o 
  -5   8   7        1.44        0.25      2.10 o 
  -4   8   7       11.32        8.79      2.80 o 
  -3   8   7      164.73      154.74     11.39 o 
  -2   8   7       34.16       27.36      3.37 o 
  -1   8   7      161.60      157.11     10.02 o 
   0   8   7       19.24       19.73      5.32 o 
   1   8   7       88.10       95.63      8.48 o 
   2   8   7       21.91       24.97      5.93 o 
   3   8   7        4.13        5.93      4.27 o 
   4   8   7       16.29       19.91      5.96 o 
   5   8   7       13.04       17.90      5.99 o 
   6   8   7        7.06       11.07      5.23 o 
   7   8   7        1.45       -2.56      4.21 o 
  -7   9   7      125.87      101.22     10.35 o 
  -6   9   7        2.99        4.48      3.70 o 
  -5   9   7       15.99       14.11      3.22 o 
  -4   9   7       87.22       98.40      6.08 o 
  -3   9   7        9.43        5.78      4.12 o 
  -2   9   7        1.79       -0.03      4.12 o 
  -1   9   7      130.49      149.95     10.65 o 
   0   9   7        9.43        5.29      4.63 o 
   1   9   7       69.44       59.17      7.67 o 
   2   9   7       28.18       27.85      6.44 o 
   3   9   7       40.93       39.77      6.89 o 
   4   9   7        0.22        3.52      4.69 o 
   5   9   7        2.41       -0.99      4.00 o 
   6   9   7        2.95       -2.86      4.24 o 
  -7  10   7        0.01        1.41      2.58 o 
  -6  10   7        2.50        7.54      2.84 o 
  -5  10   7        0.53        2.22      2.40 o 
  -4  10   7        0.00        3.55      3.94 o 
  -3  10   7        6.25       16.36      5.38 o 
  -2  10   7        2.08       -0.18      4.00 o 
  -1  10   7      150.56      156.03     11.13 o 
   0  10   7        0.01        1.56      4.24 o 
   1  10   7       31.47       29.30      6.56 o 
   2  10   7       38.97       31.46      6.83 o 
   3  10   7        5.26        4.60      4.54 o 
   4  10   7        5.78        0.63      4.27 o 
   5  10   7        0.36       -5.50      4.21 o 
  -5  11   7        0.33        2.56      4.24 o 
  -4  11   7        5.44        0.39      4.09 o 
  -3  11   7       84.36      105.04     10.56 o 
  -2  11   7       15.43       20.24      6.23 o 
  -1  11   7        4.78        3.01      4.66 o 
   0  11   7        7.90       10.14      5.50 o 
   1  11   7        6.69        1.11      4.60 o 
   2  11   7       42.22       40.97      7.79 o 
   3  11   7        0.68        1.62      4.75 o 
   4  11   7        0.65       -0.30      4.39 o 
  -4  12   7       72.65       72.71      9.78 o 
  -3  12   7       15.99        6.71      5.29 o 
  -2  12   7        6.74       12.45      5.41 o 
  -1  12   7       51.95       46.60      8.51 o 
   0  12   7        1.61        0.06      4.72 o 
   2  12   7        3.50        6.53      5.69 o 
  -1 -13   8        8.77        3.64      5.72 o 
  -4 -12   8        7.85        5.96      5.05 o 
  -3 -12   8        4.71       14.68      6.41 o 
  -2 -12   8       21.84       25.03      6.74 o 
  -1 -12   8       53.81       48.97      7.88 o 
   0 -12   8        5.33        4.12      5.17 o 
   1 -12   8       29.83       31.77      7.01 o 
   2 -12   8        1.48       -2.44      5.35 o 
   3 -12   8       14.58       24.70      6.98 o 
   4 -12   8        0.01       -7.35      4.90 o 
  -5 -11   8       30.90       22.32      6.59 o 
  -4 -11   8        1.01        3.88      4.72 o 
  -3 -11   8        7.38        3.82      4.87 o 
  -2 -11   8       24.70       21.30      6.32 o 
  -1 -11   8        0.22       -4.63      4.15 o 
   0 -11   8        0.51       -3.87      4.00 o 
   1 -11   8        2.31        5.03      3.47 o 
   2 -11   8       14.87       18.29      6.35 o 
   3 -11   8        3.78        3.43      5.23 o 
   4 -11   8        9.91        4.12      5.17 o 
   5 -11   8        0.18       -2.80      4.66 o 
  -6 -10   8        0.47       -1.90      3.91 o 
  -5 -10   8        1.83       -1.96      3.91 o 
  -4 -10   8       29.38       27.76      6.65 o 
  -3 -10   8        1.46       -4.21      3.67 o 
  -2 -10   8        0.01        6.14      4.87 o 
  -1 -10   8        2.79        2.55      3.04 o 
   0 -10   8       32.73       23.52      4.26 o 
   1 -10   8       33.06       28.88      6.35 o 
   2 -10   8       56.64       72.16      8.39 o 
   3 -10   8       31.27       21.45      6.38 o 
   4 -10   8       80.32       81.10      8.84 o 
   5 -10   8        8.35        4.66      5.11 o 
   6 -10   8       11.00        8.45      6.08 o 
  -7  -9   8        2.15       -2.29      4.39 o 
  -6  -9   8       16.00        6.95      5.08 o 
  -5  -9   8       25.11        6.89      4.84 o 
  -4  -9   8        5.51       -1.32      3.94 o 
  -3  -9   8        1.74       -1.83      2.57 o 
  -2  -9   8        0.97       -0.18      2.27 o 
  -1  -9   8        0.99        2.60      2.94 o 
   0  -9   8       40.08       36.92      4.58 o 
   1  -9   8       19.40       18.65      5.93 o 
   2  -9   8        3.26       -2.89      4.60 o 
   3  -9   8        0.25       -5.32      3.55 o 
   4  -9   8       12.46       20.00      6.20 o 
   5  -9   8      100.51       97.16      9.72 o 
   6  -9   8       17.19       16.06      6.50 o 
   7  -9   8        0.09       -6.18      4.12 o 
  -7  -8   8        0.64       -2.11      4.45 o 
  -6  -8   8        7.32       14.23      5.53 o 
  -5  -8   8        1.00       -0.81      3.82 o 
  -4  -8   8        4.46        5.79      2.96 o 
  -3  -8   8      126.95       92.10      6.33 o 
  -2  -8   8      226.98      208.01      7.67 o 
  -1  -8   8        1.33        6.77      3.00 o 
   0  -8   8      197.26      190.57      7.76 o 
   1  -8   8       92.59       81.61      8.21 o 
   2  -8   8      438.27      429.61     15.43 o 
   3  -8   8        0.00        6.14      4.90 o 
   4  -8   8      921.25      953.41     24.18 o 
   5  -8   8        2.28       -2.92      4.21 o 
   6  -8   8        7.85       15.94      5.90 o 
   7  -8   8       45.26       50.60      8.36 o 
   8  -8   8        2.45       -3.55      5.69 o 
  -8  -7   8        9.71       11.67      6.05 o 
  -7  -7   8        0.00       -0.81      4.42 o 
  -6  -7   8        4.80        5.93      4.75 o 
  -5  -7   8      218.78      218.61      7.92 o 
  -4  -7   8      162.64      149.59      6.62 o 
  -3  -7   8        7.08        6.59      2.56 o 
  -2  -7   8      187.36      177.39      7.73 o 
  -1  -7   8        0.46       -0.55      2.56 o 
   0  -7   8        0.55        2.71      2.94 o 
   1  -7   8        5.10        6.65      4.54 o 
   2  -7   8       26.15       29.39      5.90 o 
   3  -7   8      321.94      311.82     13.57 o 
   4  -7   8       28.26       22.14      5.63 o 
   5  -7   8        6.86       -0.24      3.97 o 
   6  -7   8       54.75       38.89      7.04 o 
   7  -7   8        1.65       -2.62      4.42 o 
   8  -7   8       13.50        6.98      5.81 o 
  -8  -6   8        0.09       -2.47      4.48 o 
  -7  -6   8        0.00        4.54      4.24 o 
  -6  -6   8        1.67        4.50      2.39 o 
  -5  -6   8      216.12      210.50      7.64 o 
  -4  -6   8        0.88        4.10      2.41 o 
  -3  -6   8       69.72       68.74      5.81 o 
  -2  -6   8        6.87       12.67      2.98 o 
  -1  -6   8        4.54        5.56      3.35 o 
   0  -6   8       48.80       52.25      5.37 o 
   1  -6   8      412.04      434.00     14.74 o 
   2  -6   8      229.42      232.79     11.13 o 
   3  -6   8      249.89      233.22     11.34 o 
   4  -6   8      400.19      404.77     15.01 o 
   5  -6   8       80.60       57.91      7.22 o 
   6  -6   8       39.53       41.93      6.95 o 
   7  -6   8        0.56       -3.40      3.97 o 
   8  -6   8       31.43       20.58      7.01 o 
  -9  -5   8        1.08       -3.55      4.36 o 
  -8  -5   8        1.70        1.18      2.62 o 
  -7  -5   8       33.59       36.44      8.45 o 
  -6  -5   8       30.66       38.58      4.08 o 
  -5  -5   8        0.01        0.02      2.07 o 
  -4  -5   8       22.54       25.11      3.38 o 
  -3  -5   8        1.59        8.07      2.64 o 
  -2  -5   8        0.20        0.12      2.62 o 
  -1  -5   8       31.54       38.79      5.08 o 
   0  -5   8      606.33      596.74     16.24 o 
   1  -5   8      285.24      264.74     11.31 o 
   2  -5   8       11.43       16.60      4.72 o 
   3  -5   8      164.95      159.40      9.75 o 
   4  -5   8       35.09       31.77      5.75 o 
   5  -5   8       28.89       32.37      5.78 o 
   6  -5   8       36.85       45.63      7.10 o 
   7  -5   8       30.07       37.72      7.07 o 
   8  -5   8       88.16       86.90      9.33 o 
   9  -5   8       61.91       61.73      9.05 o 
  -9  -4   8        0.02        0.22      2.68 o 
  -8  -4   8       16.20       13.97      3.44 o 
  -7  -4   8       54.85       52.51      4.83 o 
  -6  -4   8       22.02       28.39      3.74 o 
  -5  -4   8        7.57        5.23      2.38 o 
  -4  -4   8        0.85        2.15      2.36 o 
  -3  -4   8      241.63      257.51      7.74 o 
  -2  -4   8       74.80       76.31      4.71 o 
  -1  -4   8      631.18      649.49     11.93 o 
   0  -4   8        1.23        5.53      3.70 o 
   1  -4   8      113.54      115.42      7.91 o 
   2  -4   8       98.10       88.17      7.22 o 
   3  -4   8       76.15       77.10      6.95 o 
   4  -4   8       19.49       16.42      4.96 o 
   5  -4   8        2.58        0.66      3.61 o 
   6  -4   8       46.67       43.47      6.56 o 
   7  -4   8        1.40       -5.69      3.79 o 
   8  -4   8        0.13        2.29      4.33 o 
   9  -4   8        0.90       -4.72      4.51 o 
  -9  -3   8       58.19       38.34      4.84 o 
  -8  -3   8        1.47        2.48      2.64 o 
  -7  -3   8       68.92       73.92      5.33 o 
  -6  -3   8       26.92       21.32      4.78 o 
  -5  -3   8      113.64      122.80      7.05 o 
  -4  -3   8       79.63       76.50      4.72 o 
  -3  -3   8       86.58       77.25      4.67 o 
  -2  -3   8      218.96      209.73      8.06 o 
  -1  -3   8        4.78        6.75      1.50 o 
   0  -3   8        2.17        0.63      2.83 o 
   1  -3   8      328.70      336.24     12.03 o 
   2  -3   8        0.00       -1.05      3.37 o 
   3  -3   8      136.99      151.85      8.81 o 
   4  -3   8        8.47       13.96      4.75 o 
   5  -3   8      266.55      235.05     11.25 o 
   6  -3   8        0.34        2.98      3.94 o 
   7  -3   8      176.94      174.50     10.80 o 
   8  -3   8       33.66       24.31      6.08 o 
   9  -3   8        4.47        2.38      4.48 o 
  -9  -2   8      297.35      311.45     10.70 o 
  -8  -2   8      130.17      133.92      6.97 o 
  -7  -2   8        1.68        0.03      3.04 o 
  -6  -2   8        1.77        4.61      2.43 o 
  -5  -2   8       21.11       13.08      2.81 o 
  -4  -2   8       60.40       55.29      4.09 o 
  -3  -2   8      172.88      189.16      6.71 o 
  -2  -2   8      381.43      371.66      8.64 o 
  -1  -2   8       14.02       17.81      1.98 o 
   0  -2   8      199.85      194.85      5.43 o 
   1  -2   8      194.97      203.23      6.11 o 
   2  -2   8       17.37       25.84      4.93 o 
   3  -2   8        1.87       -2.50      3.49 o 
   4  -2   8       48.88       37.21      5.44 o 
   5  -2   8      117.39      102.70      7.82 o 
   6  -2   8      125.08      135.99      8.81 o 
   7  -2   8      134.80      133.53      9.63 o 
   8  -2   8        7.28        6.71      4.69 o 
   9  -2   8        0.06       -4.17      5.11 o 
  -9  -1   8        7.79        8.03      3.97 o 
  -8  -1   8        0.60        1.21      2.60 o 
  -7  -1   8      154.72      155.26      7.04 o 
  -6  -1   8       26.88       34.21      3.76 o 
  -5  -1   8       11.63       10.81      2.66 o 
  -4  -1   8      177.18      172.13      6.35 o 
  -3  -1   8      505.06      497.77     10.13 o 
  -2  -1   8       36.50       25.99      4.18 o 
  -1  -1   8      110.69      131.17      4.29 o 
   0  -1   8       53.97       62.34      4.35 o 
   1  -1   8        0.04        0.33      1.45 o 
   2  -1   8      201.47      177.50      5.93 o 
   3  -1   8      200.55      197.56      6.59 o 
   4  -1   8       97.24       88.83      4.97 o 
   5  -1   8       64.43       71.74      4.92 o 
   6  -1   8        2.14       -1.79      2.09 o 
   7  -1   8       23.90       15.72      3.25 o 
   8  -1   8       32.57       31.34      4.80 o 
   9  -1   8        5.24        0.27      3.19 o 
 -10   0   8        2.80        6.50      4.87 o 
  -9   0   8      148.46      155.19     11.25 o 
  -8   0   8       31.48       41.84      6.68 o 
  -7   0   8       43.96       46.63      4.42 o 
  -6   0   8      148.90      153.49      6.60 o 
  -5   0   8      104.91      114.23      5.65 o 
  -4   0   8        3.92        2.71      1.93 o 
  -3   0   8      346.59      343.82     11.97 o 
  -2   0   8      366.36      363.77      7.73 o 
  -1   0   8        1.18        0.60      2.30 o 
   0   0   8       80.50       96.03      4.14 o 
   1   0   8      496.43      541.90      9.67 o 
   2   0   8       90.41       76.16      4.31 o 
   3   0   8      223.92      215.92      6.92 o 
   4   0   8        0.11        0.70      2.39 o 
   5   0   8       32.11       42.18      5.97 o 
   6   0   8      111.41      102.66      5.95 o 
   7   0   8       16.20       11.15      3.28 o 
   8   0   8       10.39        3.25      3.40 o 
   9   0   8        1.40        5.14      3.91 o 
 -10   1   8       20.52       35.62      7.22 o 
  -9   1   8       27.50        8.15      4.06 o 
  -8   1   8      149.01      132.17      9.99 o 
  -7   1   8      144.62      146.61      9.87 o 
  -6   1   8      623.63      583.96     12.15 o 
  -5   1   8      105.48      106.21      5.81 o 
  -4   1   8       49.75       54.21      5.78 o 
  -3   1   8       89.38       78.33      6.05 o 
  -2   1   8        0.01       -0.79      1.33 o 
  -1   1   8      774.99      858.33     11.82 o 
   0   1   8        0.63        0.94      2.18 o 
   1   1   8        0.00        1.93      1.70 o 
   2   1   8      279.86      301.64      8.03 o 
   3   1   8       95.17      100.18      4.95 o 
   4   1   8      142.24      157.16      6.23 o 
   5   1   8      125.93      125.68      6.01 o 
   6   1   8       50.84       52.36      4.65 o 
   7   1   8      143.69      122.55     10.29 o 
   8   1   8       35.01       22.74      6.02 o 
   9   1   8        0.52        0.42      3.76 o 
 -10   2   8        2.18        4.72      5.02 o 
  -9   2   8        4.26        5.78      3.73 o 
  -8   2   8        2.46        0.15      2.92 o 
  -7   2   8      259.48      271.93     13.75 o 
  -6   2   8      246.30      261.43     12.57 o 
  -5   2   8       69.86       74.51      7.19 o 
  -4   2   8       26.47       15.07      3.97 o 
  -3   2   8      188.54      188.48      5.45 o 
  -2   2   8       32.38       29.11      2.69 o 
  -1   2   8       48.23       42.10      3.13 o 
   0   2   8      285.92      308.79      7.67 o 
   1   2   8      726.39      754.28     11.72 o 
   2   2   8        7.86        2.60      2.27 o 
   3   2   8       54.78       69.14      4.69 o 
   4   2   8      521.89      553.27     11.10 o 
   5   2   8      336.36      321.63      8.93 o 
   6   2   8        2.25       -0.51      2.71 o 
   7   2   8       21.50       20.58      5.60 o 
   8   2   8        1.71        1.80      3.55 o 
   9   2   8        2.78       -3.64      3.34 o 
  -9   3   8        0.46        2.53      3.19 o 
  -8   3   8        2.28        8.84      4.39 o 
  -7   3   8       18.69       24.97      5.78 o 
  -6   3   8      115.64      113.74      8.81 o 
  -5   3   8        5.39        0.30      2.35 o 
  -4   3   8      209.45      236.49     10.95 o 
  -3   3   8        1.22        0.52      2.09 o 
  -2   3   8       73.90       76.28      3.94 o 
  -1   3   8       37.14       39.56      3.13 o 
   0   3   8        1.80        0.43      1.64 o 
   1   3   8       40.88       35.06      3.09 o 
   2   3   8        1.02       -0.72      1.64 o 
   3   3   8       37.55       36.30      5.63 o 
   4   3   8      266.19      291.75      7.91 o 
   5   3   8      440.86      422.69     16.30 o 
   6   3   8      116.77      115.42      9.69 o 
   7   3   8      158.84      176.75     11.85 o 
   8   3   8       11.87       13.75      5.38 o 
   9   3   8        0.87        2.56      4.69 o 
  -9   4   8       18.68       22.68      6.26 o 
  -8   4   8       43.64       26.02      6.17 o 
  -7   4   8       33.53       33.54      6.59 o 
  -6   4   8        1.41        0.72      3.07 o 
  -5   4   8      412.80      376.46     14.77 o 
  -4   4   8       64.99       53.67      3.95 o 
  -3   4   8      237.37      220.70      8.57 o 
  -2   4   8      760.58      776.63     12.46 o 
  -1   4   8       11.88        9.48      2.59 o 
   0   4   8       16.84       16.85      2.57 o 
   1   4   8       20.67       20.10      4.59 o 
   2   4   8       25.81       30.15      3.03 o 
   3   4   8       32.72       34.89      5.60 o 
   4   4   8      561.34      541.60     17.66 o 
   5   4   8      859.59      860.58     23.58 o 
   6   4   8       79.33       51.62      7.46 o 
   7   4   8        5.56       -0.93      4.03 o 
   8   4   8        0.05       -1.65      3.70 o 
  -9   5   8        1.49       -1.41      3.88 o 
  -8   5   8        4.07       -0.87      3.25 o 
  -7   5   8      104.87       85.07      8.96 o 
  -6   5   8      195.10      201.72     11.82 o 
  -5   5   8        6.55        8.96      3.91 o 
  -4   5   8       51.51       44.89      3.91 o 
  -3   5   8      880.85      901.67     14.41 o 
  -2   5   8      192.90      169.26      6.09 o 
  -1   5   8       89.94       95.65      4.69 o 
   0   5   8        8.69        7.82      4.96 o 
   1   5   8       85.15       83.03      4.26 o 
   2   5   8       11.29       10.56      3.88 o 
   3   5   8      309.14      331.07     13.81 o 
   4   5   8      761.84      743.75     21.81 o 
   5   5   8      309.32      308.21     14.50 o 
   6   5   8       68.35       71.26      8.57 o 
   7   5   8       27.41       34.95      7.13 o 
   8   5   8       38.14       32.04      7.43 o 
  -9   6   8        3.32       -1.90      4.00 o 
  -8   6   8       27.80       30.80      6.83 o 
  -7   6   8        0.62       -0.60      3.31 o 
  -6   6   8       17.82       20.15      5.38 o 
  -5   6   8        0.22       -1.51      2.56 o 
  -4   6   8       28.90       30.44      3.67 o 
  -3   6   8       26.93       28.32      4.80 o 
  -2   6   8      175.76      192.23      6.75 o 
  -1   6   8       17.51       19.44      2.90 o 
   0   6   8       26.24       22.76      2.88 o 
   1   6   8        0.56        2.53      3.55 o 
   2   6   8      149.84      158.13      9.90 o 
   3   6   8        0.42        1.14      4.00 o 
   4   6   8       57.20       70.78      8.15 o 
   5   6   8       13.24       17.57      5.69 o 
   6   6   8        0.01       -0.42      4.18 o 
   7   6   8       44.62       58.87      8.93 o 
   8   6   8       19.68       22.08      7.13 o 
  -8   7   8        3.75       -0.12      4.12 o 
  -7   7   8        4.60        8.33      4.45 o 
  -6   7   8       11.42        6.83      3.61 o 
  -5   7   8        6.00        3.84      2.47 o 
  -4   7   8       29.92       36.99      4.04 o 
  -3   7   8        6.26        4.78      2.26 o 
  -2   7   8        0.02        2.22      2.63 o 
  -1   7   8      168.08      148.16      9.73 o 
   0   7   8       15.93       18.53      5.14 o 
   1   7   8      163.58      136.21      9.72 o 
   2   7   8      579.56      608.77     18.98 o 
   3   7   8       66.43       71.17      7.85 o 
   4   7   8       71.06       64.61      8.18 o 
   5   7   8       46.00       35.71      7.10 o 
   6   7   8        0.58       -2.89      4.36 o 
   7   7   8       41.60       52.07      8.99 o 
  -8   8   8        0.06       -2.14      3.79 o 
  -7   8   8       35.07       38.35      7.52 o 
  -6   8   8       15.02        8.63      4.18 o 
  -5   8   8        0.22        3.06      2.37 o 
  -4   8   8       14.10       19.32      6.36 o 
  -3   8   8      125.49      133.58      6.37 o 
  -2   8   8       24.19       23.40      5.63 o 
  -1   8   8       85.24       97.73      8.63 o 
   0   8   8      248.85      228.94     12.48 o 
   1   8   8      306.27      322.62     14.47 o 
   2   8   8       12.30        6.62      4.60 o 
   3   8   8        2.96        2.26      4.27 o 
   4   8   8        2.68        7.61      4.84 o 
   5   8   8        2.58       -1.74      3.88 o 
   6   8   8       14.51       11.58      5.90 o 
  -7   9   8        1.66        5.26      4.09 o 
  -6   9   8        0.05        2.36      2.60 o 
  -5   9   8       11.65       14.81      4.53 o 
  -4   9   8       38.82       70.30     12.74 o 
  -3   9   8       13.55       13.15      5.23 o 
  -2   9   8        5.10        5.08      4.42 o 
  -1   9   8       88.01       94.54      9.23 o 
   0   9   8       37.00       33.69      6.50 o 
   1   9   8       18.13       17.99      6.02 o 
   2   9   8        2.01       -3.82      3.61 o 
   3   9   8        0.20        1.65      4.33 o 
   4   9   8       12.25        2.17      4.36 o 
   5   9   8       14.54       24.70      6.53 o 
   6   9   8        0.40       -3.67      4.33 o 
  -6  10   8       26.47       33.03      4.74 o 
  -5  10   8        7.35        2.50      3.97 o 
  -4  10   8       31.18       44.67      7.31 o 
  -3  10   8       28.07       37.60      6.89 o 
  -2  10   8        0.02        2.38      4.87 o 
  -1  10   8       14.82       21.42      6.17 o 
   0  10   8        1.61        4.21      4.81 o 
   1  10   8       78.09       74.51      8.90 o 
   2  10   8        6.18        2.95      4.96 o 
   3  10   8        2.13       -1.59      4.12 o 
   4  10   8       16.21       21.51      6.89 o 
   5  10   8       18.95       18.53      6.32 o 
  -5  11   8        4.92        4.36      3.76 o 
  -4  11   8        6.22        2.77      4.81 o 
  -3  11   8       53.56       69.67      9.20 o 
  -2  11   8        3.65        7.52      5.29 o 
  -1  11   8        2.73        1.05      4.75 o 
   0  11   8        0.01       -2.08      4.27 o 
   1  11   8       10.83       -0.87      4.33 o 
   2  11   8       48.50       36.16      7.97 o 
   3  11   8        9.60       -2.56      4.69 o 
  -2  12   8        0.00        0.63      4.51 o 
  -1  12   8       16.17        6.47      5.23 o 
   0  12   8       32.68       32.73      8.15 o 
   1  12   8       49.42       53.15      8.93 o 
  -2 -12   9       22.51       17.78      7.07 o 
  -1 -12   9        8.64        6.89      5.81 o 
   0 -12   9        1.28       -3.46      4.75 o 
   1 -12   9        4.02        4.75      5.84 o 
   2 -12   9        2.58        3.67      6.11 o 
   3 -12   9        0.08       -7.31      4.87 o 
  -4 -11   9        0.95        8.06      5.29 o 
  -3 -11   9        5.14       -2.92      4.60 o 
  -2 -11   9       15.23       24.28      6.86 o 
  -1 -11   9        0.01        4.81      5.20 o 
   0 -11   9       37.19       23.89      4.53 o 
   1 -11   9       18.03       27.79      6.74 o 
   2 -11   9        1.11        5.38      5.96 o 
   3 -11   9        1.38       -4.42      4.66 o 
   4 -11   9       43.86       41.54      7.85 o 
   5 -11   9        5.01       -6.17      5.44 o 
  -5 -10   9        1.54        8.75      5.17 o 
  -4 -10   9       59.78       65.40      8.51 o 
  -3 -10   9        1.85       11.10      5.66 o 
  -2 -10   9        0.55       -3.27      6.74 o 
  -1 -10   9       90.66      114.51     10.02 o 
   0 -10   9        2.59        3.96      3.38 o 
   1 -10   9        3.99        2.44      4.99 o 
   2 -10   9       30.39       34.20      7.40 o 
   3 -10   9        8.22        1.62      5.44 o 
   4 -10   9       53.29       47.71      8.36 o 
   5 -10   9        0.71       -0.42      5.14 o 
   6 -10   9        5.58        6.26      6.14 o 
  -6  -9   9        0.53       -1.26      3.88 o 
  -5  -9   9        6.09       11.31      5.53 o 
  -4  -9   9       22.65        6.11      4.84 o 
  -3  -9   9        2.36        1.97      3.56 o 
  -2  -9   9       75.68       58.16      5.14 o 
  -1  -9   9       66.09       45.58     14.08 o 
   0  -9   9       83.87       73.79      5.61 o 
   1  -9   9       19.11       28.55      6.47 o 
   2  -9   9        9.14        6.26      5.35 o 
   3  -9   9       96.47      107.78     10.05 o 
   4  -9   9       83.85      100.86      9.66 o 
   5  -9   9        2.80        8.21      5.56 o 
   6  -9   9       41.85       19.67      7.01 o 
  -7  -8   9        2.19        6.68      5.78 o 
  -6  -8   9       19.14       17.48      6.26 o 
  -5  -8   9       28.81       28.67      6.32 o 
  -4  -8   9       10.53       17.81      3.43 o 
  -3  -8   9      129.72      109.97      6.08 o 
  -2  -8   9       68.17       44.57      4.56 o 
  -1  -8   9       76.48       62.16     12.47 o 
   0  -8   9       31.05       40.74      4.63 o 
   1  -8   9        8.58        9.57      5.11 o 
   2  -8   9      260.56      262.60     13.39 o 
   3  -8   9       67.74       81.07      8.99 o 
   4  -8   9        0.21        8.78      5.72 o 
   5  -8   9       77.03       88.86      9.72 o 
   6  -8   9        8.78       10.77      6.14 o 
   7  -8   9        5.86        7.43      5.96 o 
  -8  -7   9        0.05       -1.41      4.69 o 
  -7  -7   9        3.02        3.19      5.20 o 
  -6  -7   9        4.06        3.16      4.84 o 
  -5  -7   9        2.98       13.29      3.12 o 
  -4  -7   9       78.70       69.04      5.16 o 
  -3  -7   9        0.02        2.19      2.46 o 
  -2  -7   9       13.72       23.24      3.78 o 
  -1  -7   9       62.35       53.64      4.75 o 
   0  -7   9        6.35        1.59      4.36 o 
   1  -7   9        0.40        3.52      4.51 o 
   2  -7   9      217.87      210.96     11.61 o 
   3  -7   9       14.00       16.45      5.99 o 
   4  -7   9       21.59       17.21      5.99 o 
   5  -7   9       16.03       12.30      5.50 o 
   6  -7   9       17.88       20.09      6.29 o 
   7  -7   9        2.38       -7.44      4.96 o 
   8  -7   9        4.82       -6.86      5.05 o 
  -8  -6   9        1.56       -0.45      4.57 o 
  -7  -6   9        1.63       -0.92      2.84 o 
  -6  -6   9       75.72       69.78      5.28 o 
  -5  -6   9      309.43      279.96      9.16 o 
  -4  -6   9      163.94      154.42      7.01 o 
  -3  -6   9       45.72       51.07      4.53 o 
  -2  -6   9       37.66       47.57      7.94 o 
  -1  -6   9      159.99      159.39      7.01 o 
   0  -6   9      284.53      268.23     11.97 o 
   1  -6   9      125.26      114.37      9.20 o 
   2  -6   9     1579.95     1509.69     29.57 o 
   3  -6   9      247.95      234.75     12.30 o 
   4  -6   9       22.88       22.38      5.69 o 
   5  -6   9       33.60       33.15      6.71 o 
   6  -6   9      104.81       89.10      9.42 o 
   7  -6   9        1.86        7.46      5.90 o 
   8  -6   9       22.26       11.07      6.38 o 
  -8  -5   9        0.34        0.48      2.52 o 
  -7  -5   9        9.42        9.89      3.12 o 
  -6  -5   9       86.19       72.90     11.58 o 
  -5  -5   9      154.85      153.57     12.99 o 
  -4  -5   9        0.08       -0.93      2.22 o 
  -3  -5   9      191.17      184.09      7.29 o 
  -2  -5   9       53.76       58.89      4.70 o 
  -1  -5   9       38.72       44.94      4.23 o 
   0  -5   9      111.44      128.69      8.96 o 
   1  -5   9     1680.46     1701.97     30.89 o 
   2  -5   9     1448.88     1411.00     27.98 o 
   3  -5   9        1.04       -2.86      4.18 o 
   5  -5   9       40.60       35.44      6.53 o 
   6  -5   9      230.60      213.18     12.45 o 
   7  -5   9       18.92       13.42      6.17 o 
   8  -5   9       79.17       76.92      9.72 o 
  -9  -4   9        0.01       -2.13      2.80 o 
  -8  -4   9       82.49       90.31     10.45 o 
  -7  -4   9        3.34       -0.02      2.28 o 
  -6  -4   9      124.54      120.02      6.38 o 
  -5  -4   9       18.73        6.15      3.44 o 
  -4  -4   9        4.05        4.56      2.36 o 
  -3  -4   9       40.49       46.53      4.15 o 
  -2  -4   9       60.58       71.12      4.93 o 
  -1  -4   9      397.57      361.42     13.12 o 
   0  -4   9       26.37       18.80      4.69 o 
   1  -4   9        2.39       10.05      4.45 o 
   2  -4   9      169.47      162.71      9.84 o 
   3  -4   9       10.04       11.70      5.11 o 
   4  -4   9       93.35       84.59      8.00 o 
   5  -4   9       65.35       63.41      7.67 o 
   6  -4   9       13.71        5.63      4.72 o 
   7  -4   9       17.59       11.07      5.20 o 
   8  -4   9        1.10        3.55      4.99 o 
  -9  -3   9        0.02       -1.06      2.40 o 
  -8  -3   9        2.37        2.39      2.61 o 
  -7  -3   9        2.29       -2.52      2.11 o 
  -6  -3   9       29.34       30.73      4.81 o 
  -5  -3   9       42.73       36.07      4.08 o 
  -4  -3   9        1.85        2.71      2.27 o 
  -3  -3   9       13.34        6.74      2.59 o 
  -2  -3   9      165.82      173.33     10.35 o 
  -1  -3   9      269.98      307.18     11.76 o 
   0  -3   9       46.06       50.01      3.35 o 
   1  -3   9      173.45      166.95      9.39 o 
   2  -3   9      424.10      427.96     14.86 o 
   3  -3   9        0.63       -1.68      3.67 o 
   4  -3   9       20.78       18.77      5.47 o 
   5  -3   9        3.40       -2.20      4.30 o 
   6  -3   9       56.42       44.19      6.86 o 
   7  -3   9       53.97       34.95      6.50 o 
   8  -3   9       10.64        4.12      4.81 o 
   9  -3   9        3.50       -6.09      4.06 o 
  -9  -2   9       47.96       49.71      5.48 o 
  -8  -2   9       22.93       24.54      4.27 o 
  -7  -2   9        9.31        5.51      2.78 o 
  -6  -2   9       38.59       33.08      4.66 o 
  -5  -2   9       75.19       75.21      5.58 o 
  -4  -2   9      159.13      175.37      6.88 o 
  -3  -2   9       11.07       23.33      3.32 o 
  -2  -2   9      163.17      155.55      8.78 o 
  -1  -2   9       42.09       48.16      5.72 o 
   0  -2   9       87.92       99.57      4.34 o 
   1  -2   9        1.92        2.07      1.58 o 
   2  -2   9      159.46      147.11      5.94 o 
   3  -2   9        0.07        2.69      2.01 o 
   4  -2   9      141.57      134.97      9.45 o 
   5  -2   9        6.44       -0.33      3.64 o 
   6  -2   9       13.67        6.65      4.87 o 
   7  -2   9       32.18       32.20      4.32 o 
   8  -2   9        7.25        0.77      4.14 o 
   9  -2   9        6.50        7.01      6.24 o 
  -9  -1   9       24.47       25.00      5.96 o 
  -8  -1   9       90.39      103.46      6.60 o 
  -7  -1   9        0.83        0.00      3.10 o 
  -6  -1   9       25.06       38.39      4.28 o 
  -5  -1   9        0.09       -1.10      2.14 o 
  -4  -1   9       78.12       84.94      5.13 o 
  -3  -1   9        3.19       -2.56      2.02 o 
  -2  -1   9      129.64      134.79      7.97 o 
  -1  -1   9       61.24       56.35      4.14 o 
   0  -1   9       41.75       39.99      4.47 o 
   1  -1   9       33.22       31.47      3.09 o 
   2  -1   9       33.28       30.27      4.05 o 
   3  -1   9      171.61      164.72      6.47 o 
   4  -1   9       92.90       98.73      5.47 o 
   5  -1   9       14.25        9.64      3.05 o 
   6  -1   9      145.23       98.21      8.59 o 
   7  -1   9        0.04        1.40      2.60 o 
   8  -1   9       53.92       54.01     11.99 o 
   9  -1   9        0.15       -0.18      3.49 o 
  -9   0   9        0.00        2.50      3.91 o 
  -8   0   9        1.82       -1.17      3.19 o 
  -7   0   9        1.14       -0.41      3.20 o 
  -6   0   9       64.59       74.83      5.27 o 
  -5   0   9        7.45       14.70      3.05 o 
  -4   0   9      183.68      183.25      9.60 o 
  -3   0   9        8.60       11.01      3.76 o 
  -2   0   9      299.80      313.17     11.79 o 
  -1   0   9        4.36       13.37      2.25 o 
   0   0   9       21.70       22.69      2.63 o 
   1   0   9       59.61       60.27      3.82 o 
   2   0   9       46.28       55.32      4.03 o 
   3   0   9        1.88        2.53      2.15 o 
   4   0   9       43.13       43.83      4.22 o 
   5   0   9       37.19       35.92      4.13 o 
   6   0   9       10.06       13.16      3.29 o 
   7   0   9        2.20        4.12      5.70 o 
   8   0   9        3.53        3.64      3.97 o 
   9   0   9       32.38       37.81      7.67 o 
  -9   1   9       31.33       21.60      5.93 o 
  -8   1   9       32.84       40.85      7.19 o 
  -7   1   9       50.83       57.39      7.55 o 
  -6   1   9        0.14        1.96      2.40 o 
  -5   1   9      265.79      270.21     12.45 o 
  -4   1   9      112.97       93.10      7.67 o 
  -3   1   9       14.55       12.48      3.73 o 
  -2   1   9        0.07       -2.06      1.99 o 
  -1   1   9       38.05       45.04      3.28 o 
   0   1   9        9.52        9.08      2.22 o 
   1   1   9        9.25        4.24      1.98 o 
   2   1   9       84.84       70.64      4.34 o 
   3   1   9      343.64      350.01      8.81 o 
   4   1   9      175.43      159.64      6.50 o 
   5   1   9        2.39       -0.55      2.63 o 
   6   1   9       25.93       20.39      3.68 o 
   7   1   9        4.44       -0.84      3.25 o 
   8   1   9       40.63       32.76      7.01 o 
   9   1   9       75.10       91.14     10.56 o 
  -9   2   9        0.19        7.52      4.09 o 
  -8   2   9       83.41       85.40      9.26 o 
  -7   2   9       12.06       12.90      4.63 o 
  -6   2   9        5.61        2.59      3.10 o 
  -5   2   9        6.08        3.07      3.22 o 
  -4   2   9      155.41      135.60      8.72 o 
  -3   2   9        1.96        4.84      2.89 o 
  -2   2   9       85.35       92.31      4.31 o 
  -1   2   9       38.70       40.94      3.27 o 
   0   2   9       19.45       17.63      3.37 o 
   1   2   9      155.96      166.24      5.88 o 
   2   2   9        2.75       -2.24      2.81 o 
   3   2   9       77.86       93.94      4.98 o 
   4   2   9      311.70      357.15     15.40 o 
   5   2   9       10.91       11.85      3.12 o 
   6   2   9       30.10       31.46      6.26 o 
   7   2   9        2.73       -2.08      3.07 o 
   8   2   9        2.79       -0.30      3.85 o 
  -9   3   9        6.70        7.40      4.15 o 
  -8   3   9      135.22      141.23     11.64 o 
  -7   3   9       51.83       35.53      6.74 o 
  -6   3   9       20.10       21.15      5.41 o 
  -5   3   9      124.80      124.65      8.87 o 
  -4   3   9      148.38      154.22      9.29 o 
  -3   3   9       33.70       29.03      4.87 o 
  -2   3   9        5.61        8.71      2.29 o 
  -1   3   9       44.51       46.33      3.58 o 
   0   3   9       33.01       36.16      3.30 o 
   1   3   9       29.24       32.33      3.26 o 
   2   3   9       74.32       81.91      4.60 o 
   3   3   9      221.64      210.52      6.91 o 
   4   3   9       37.68       44.73      6.38 o 
   5   3   9      202.83      210.11     12.18 o 
   6   3   9       21.88       29.42      6.20 o 
   7   3   9       22.70       18.83      5.60 o 
   8   3   9        3.20        4.42      4.57 o 
  -9   4   9        0.00       -1.41      3.22 o 
  -8   4   9        3.57        1.02      3.25 o 
  -7   4   9        1.81        2.83      3.58 o 
  -6   4   9      123.66      127.33      9.84 o 
  -5   4   9      134.89      158.13     10.14 o 
  -4   4   9       29.45       26.47      5.20 o 
  -3   4   9       43.80       54.47      4.05 o 
  -2   4   9      143.18      176.28      6.28 o 
  -1   4   9       71.00       84.30      4.47 o 
   0   4   9        9.93       12.84      2.54 o 
   1   4   9       57.60       58.57      8.42 o 
   2   4   9       34.44       44.03      8.26 o 
   3   4   9      495.78      488.48     16.63 o 
   4   4   9        5.70        5.20      4.36 o 
   5   4   9       39.21       42.32      7.07 o 
   6   4   9       52.66       47.44      7.76 o 
   7   4   9       47.54       66.36      9.02 o 
   8   4   9        1.22       -1.68      4.03 o 
  -8   5   9        0.12       -2.23      3.52 o 
  -7   5   9       32.26       40.94      7.22 o 
  -6   5   9       81.24       90.30      9.17 o 
  -5   5   9        3.01        1.62      3.40 o 
  -4   5   9       23.40       18.65      4.54 o 
  -3   5   9        0.12        1.54      2.01 o 
  -2   5   9      111.75       98.45      5.15 o 
  -1   5   9       31.48       29.26      3.32 o 
   0   5   9      112.54      105.40      5.08 o 
   1   5   9       48.21       46.04      3.73 o 
   2   5   9       64.11       70.48      7.22 o 
   3   5   9      243.43      223.29     11.97 o 
   4   5   9        6.24        8.36      4.72 o 
   5   5   9       15.57       25.99      6.32 o 
   6   5   9       35.21       28.28      6.92 o 
   7   5   9        2.13        1.77      4.78 o 
  -8   6   9        2.32       -1.71      3.28 o 
  -7   6   9        3.96        7.52      4.33 o 
  -6   6   9        0.12       -1.65      2.80 o 
  -5   6   9       52.48       47.62      6.86 o 
  -4   6   9       27.69       40.30      4.09 o 
  -3   6   9        1.04        2.44      2.14 o 
  -2   6   9      282.73      273.19      8.26 o 
  -1   6   9      224.92      229.72      7.52 o 
   0   6   9       58.99       52.73      6.29 o 
   1   6   9        2.98        4.87      3.88 o 
   2   6   9      164.53      145.68      9.60 o 
   3   6   9      165.91      164.60     10.74 o 
   4   6   9       51.10       49.03      7.40 o 
   5   6   9       35.03       23.43      6.47 o 
   6   6   9       40.60       43.11      8.36 o 
   7   6   9        1.83        3.85      5.26 o 
  -7   7   9       15.55        9.81      5.02 o 
  -6   7   9        1.53       -1.41      3.13 o 
  -5   7   9       72.06       73.76      8.15 o 
  -4   7   9       84.96      111.88      6.27 o 
  -3   7   9       10.53       12.12      3.00 o 
  -2   7   9       86.53       85.82      5.34 o 
  -1   7   9       11.87       12.99      4.96 o 
   0   7   9       16.86       22.02      5.53 o 
   1   7   9      142.34      142.43      9.78 o 
   2   7   9      490.38      484.36     17.30 o 
   3   7   9       19.83       15.88      5.29 o 
   4   7   9       15.45       17.90      5.84 o 
   5   7   9       23.84       47.80      8.42 o 
   6   7   9        1.37        5.60      5.17 o 
  -7   8   9       20.14       22.44      6.26 o 
  -6   8   9       20.10       22.59      5.81 o 
  -5   8   9        0.04       -1.83      2.62 o 
  -4   8   9        0.34        1.91      2.43 o 
  -3   8   9        8.59        6.29      2.89 o 
  -2   8   9        5.85        6.23      4.48 o 
  -1   8   9        0.10       -4.66      3.73 o 
   0   8   9       57.80       55.05      7.58 o 
   1   8   9        4.56        7.01      4.93 o 
   2   8   9        3.57       -0.90      3.88 o 
   3   8   9       58.68       50.90      7.85 o 
   4   8   9       54.64       61.48      8.69 o 
   5   8   9       14.86       13.69      5.75 o 
   6   8   9       28.27       23.07      7.19 o 
  -6   9   9        8.53        4.09      4.12 o 
  -5   9   9        1.04        5.66      2.87 o 
  -4   9   9       13.17       19.10      5.60 o 
  -3   9   9        3.71        1.96      4.24 o 
  -2   9   9        1.04       -4.09      3.88 o 
  -1   9   9       28.97       27.82      6.50 o 
   0   9   9      275.96      282.43     14.23 o 
   1   9   9      107.89      113.52     10.38 o 
   2   9   9      202.20      205.12     12.78 o 
   3   9   9        7.25        5.44      4.87 o 
   4   9   9        5.21        8.09      5.60 o 
   5   9   9        5.57        3.97      5.11 o 
  -5  10   9       22.23       28.01      6.20 o 
  -4  10   9        0.08        1.23      4.12 o 
  -3  10   9        0.79        1.26      4.09 o 
  -2  10   9        0.56        6.29      5.20 o 
  -1  10   9       50.10       57.48      8.45 o 
   0  10   9      161.79      147.34     11.40 o 
   1  10   9        5.69       -2.59      4.60 o 
   2  10   9        6.58        6.20      5.17 o 
   3  10   9        1.27       -6.20      4.33 o 
   4  10   9        3.82       -5.66      4.15 o 
  -3  11   9        7.14        2.08      5.08 o 
  -2  11   9        5.02        8.69      5.32 o 
  -1  11   9        0.57        5.41      5.23 o 
   0  11   9       16.29       16.88      6.53 o 
   1  11   9       11.35       10.50      6.26 o 
   2  11   9       13.07       16.88      7.10 o 
   1 -12  10       16.24       17.18      6.59 o 
  -3 -11  10        3.17        8.42      5.96 o 
  -2 -11  10        6.14        9.75      6.35 o 
  -1 -11  10       12.15       14.74      4.21 o 
   0 -11  10       10.29       11.67      5.66 o 
   1 -11  10        5.54       -3.07      5.32 o 
   2 -11  10       13.76       15.88      6.65 o 
   3 -11  10        0.50       -7.58      5.75 o 
  -4 -10  10        3.73        2.02      5.11 o 
  -3 -10  10        3.31        0.00      4.66 o 
  -2 -10  10        7.72       14.83      3.87 o 
  -1 -10  10        5.50        7.34      3.77 o 
   0 -10  10        2.49       -0.84      4.66 o 
   1 -10  10       39.39       54.06      8.30 o 
   2 -10  10        4.65        2.92      5.38 o 
   3 -10  10        5.11        8.75      6.53 o 
   4 -10  10        8.79       12.66      7.07 o 
   5 -10  10        1.11        4.90      6.23 o 
  -5  -9  10        1.57       -1.32      4.96 o 
  -4  -9  10        3.00        0.78      4.60 o 
  -3  -9  10        0.07        0.81      2.69 o 
  -2  -9  10       61.39       56.88      5.32 o 
  -1  -9  10       17.66       17.00      4.74 o 
   0  -9  10       13.76       29.51      6.26 o 
   1  -9  10        4.99        4.39      5.32 o 
   2  -9  10       79.69       86.87      9.66 o 
   3  -9  10        0.25        2.89      5.35 o 
   4  -9  10        0.53       -5.63      5.26 o 
   5  -9  10       10.78        4.63      6.23 o 
   6  -9  10       10.93        7.04      6.38 o 
  -6  -8  10        0.01       -3.97      4.75 o 
  -5  -8  10        0.31        2.08      5.14 o 
  -4  -8  10        0.01        1.64      3.61 o 
  -3  -8  10       77.56       77.63     11.37 o 
  -2  -8  10       50.90       38.11      4.68 o 
  -1  -8  10       75.11       67.40      7.63 o 
   0  -8  10       22.90       27.43      6.26 o 
   1  -8  10       67.58       67.68      8.63 o 
   2  -8  10       55.65       69.10      8.84 o 
   3  -8  10       41.56       53.48      8.42 o 
   4  -8  10       40.65       38.53      7.49 o 
   5  -8  10       24.01       25.81      7.22 o 
   6  -8  10       56.00       67.59      9.90 o 
  -7  -7  10       10.12        7.52      5.72 o 
  -6  -7  10        9.12        9.85      8.08 o 
  -5  -7  10        7.04        4.54      4.23 o 
  -4  -7  10       11.27        2.91      2.60 o 
  -3  -7  10       40.87       48.50      4.82 o 
  -2  -7  10       55.41       41.38      8.44 o 
  -1  -7  10        0.11        0.37      2.87 o 
   0  -7  10       37.06       40.94      6.83 o 
   1  -7  10       26.34       37.93      6.89 o 
   2  -7  10       12.93       12.51      5.56 o 
   3  -7  10        0.01       -4.60      4.30 o 
   4  -7  10       28.99       41.45      7.73 o 
   5  -7  10        0.10       -5.08      4.63 o 
   6  -7  10      100.14      115.27     11.19 o 
   7  -7  10        0.19        0.36      6.32 o 
  -7  -6  10        0.12        1.76      2.48 o 
  -6  -6  10        4.46        8.62      2.99 o 
  -5  -6  10       79.59       61.08      5.11 o 
  -4  -6  10       34.90       27.65      4.02 o 
  -3  -6  10      196.14      192.19     12.99 o 
  -2  -6  10       44.71       44.03      4.71 o 
  -1  -6  10       23.77       24.73      5.47 o 
   0  -6  10       73.20       73.85      7.91 o 
   1  -6  10        7.17       11.49      5.11 o 
   2  -6  10      197.53      158.74     10.83 o 
   3  -6  10      122.19      126.04     10.02 o 
   4  -6  10       32.49       19.76      6.62 o 
   5  -6  10        1.33       -2.50      4.66 o 
   6  -6  10        7.33        8.12      5.81 o 
   7  -6  10       21.77       21.93      7.13 o 
  -8  -5  10        0.11        1.89      4.81 o 
  -7  -5  10       32.98       25.68      4.34 o 
  -6  -5  10       31.85       29.76      4.30 o 
  -5  -5  10       53.51       43.98      6.90 o 
  -4  -5  10       14.60       20.93      4.08 o 
  -3  -5  10      295.50      319.58     26.00 o 
  -2  -5  10        5.65        7.31      3.04 o 
  -1  -5  10        4.12       12.81      4.57 o 
   0  -5  10        8.35        3.85      4.30 o 
   1  -5  10      727.51      723.08     20.36 o 
   2  -5  10       96.87       97.67      8.84 o 
   3  -5  10        3.51        6.83      5.02 o 
   4  -5  10       14.94       16.63      5.99 o 
   5  -5  10       12.13        4.27      4.96 o 
   6  -5  10        1.03        5.66      5.29 o 
   7  -5  10       19.88        5.26      5.53 o 
   8  -5  10        1.17       -6.72      4.48 o 
  -8  -4  10        0.95       -0.52      5.47 o 
  -7  -4  10        5.65        5.61      5.02 o 
  -6  -4  10       36.98       44.71      5.49 o 
  -5  -4  10       94.01      104.20      7.51 o 
  -4  -4  10        3.78        3.15      2.62 o 
  -3  -4  10       56.73       66.53      5.05 o 
  -2  -4  10      199.37      172.54      9.75 o 
  -1  -4  10       21.51       17.96      4.78 o 
   0  -4  10      486.64      448.86     15.37 o 
   1  -4  10       32.77       19.79      5.50 o 
   2  -4  10      196.18      187.07     11.07 o 
   3  -4  10      480.69      510.86     17.60 o 
   4  -4  10       37.60       34.89      6.68 o 
   5  -4  10       74.85       59.92      8.15 o 
   6  -4  10       13.41        5.29      5.29 o 
   7  -4  10        0.33       -6.54      4.36 o 
   8  -4  10       24.99       19.04      7.22 o 
  -8  -3  10        1.11       -1.91      2.43 o 
  -7  -3  10        0.26        3.01      2.69 o 
  -6  -3  10       10.29        9.80      4.15 o 
  -5  -3  10       60.38       59.66      5.03 o 
  -4  -3  10       18.94       25.23      3.81 o 
  -3  -3  10        9.74       10.86      3.02 o 
  -2  -3  10       71.43       70.78      6.86 o 
  -1  -3  10      660.00      613.17     17.84 o 
   0  -3  10      274.95      243.53     11.61 o 
   1  -3  10        0.04        9.23      4.51 o 
   2  -3  10       75.40       84.08      8.09 o 
   3  -3  10        8.38       13.48      5.20 o 
   4  -3  10      187.33      137.14     10.32 o 
   5  -3  10        7.06       11.40      5.41 o 
   7  -3  10        5.15        3.76      4.93 o 
   8  -3  10        1.88        1.09      4.02 o 
  -9  -2  10       22.89       17.36      5.47 o 
  -8  -2  10        0.56        2.37      5.41 o 
  -7  -2  10      107.42      103.92      6.53 o 
  -6  -2  10        4.44        8.77      2.85 o 
  -5  -2  10        3.09       -0.02      2.42 o 
  -4  -2  10       64.31       66.61     11.08 o 
  -3  -2  10      100.32       99.06      8.15 o 
  -2  -2  10       18.24       15.43      4.33 o 
  -1  -2  10      353.22      335.85     13.12 o 
   0  -2  10       24.47       22.79      4.44 o 
   1  -2  10        2.78        2.33      3.40 o 
   2  -2  10       48.78       46.21      4.04 o 
   3  -2  10      107.79      104.29      5.85 o 
   4  -2  10       33.48       35.30      4.27 o 
   5  -2  10        0.10       -0.48      2.22 o 
   6  -2  10       15.11       16.56      3.67 o 
   7  -2  10       19.13       22.45      4.10 o 
   8  -2  10        6.27        6.97      3.23 o 
  -9  -1  10        6.54       -0.39      3.46 o 
  -8  -1  10       29.67       28.22      6.02 o 
  -7  -1  10       10.66        5.78      2.96 o 
  -6  -1  10       34.84       37.06      4.40 o 
  -5  -1  10       82.88       80.64      5.52 o 
  -4  -1  10       41.99       53.72      6.41 o 
  -3  -1  10        7.68       10.20      3.85 o 
  -2  -1  10       36.43       50.84      5.96 o 
  -1  -1  10       19.40       24.43      4.93 o 
   0  -1  10      117.97      128.93      5.26 o 
   1  -1  10       94.50       88.59      8.96 o 
   2  -1  10      112.50       97.37      5.16 o 
   3  -1  10      176.65      197.87      7.44 o 
   4  -1  10       83.03       86.49      5.62 o 
   5  -1  10      103.03       91.01      5.96 o 
   6  -1  10        4.42        7.15      2.91 o 
   7  -1  10        6.38       10.33      3.50 o 
   8  -1  10       13.82        9.43      8.27 o 
  -9   0  10        0.70        3.88      3.67 o 
  -8   0  10        0.17        2.65      3.55 o 
  -7   0  10       15.62       13.85      3.61 o 
  -6   0  10        6.65       13.18      3.27 o 
  -5   0  10      282.32      285.50     13.06 o 
  -4   0  10        0.84       -0.09      2.53 o 
  -3   0  10      118.54      121.50      8.24 o 
  -2   0  10       49.82       57.06      6.29 o 
  -1   0  10      211.76      217.18     10.26 o 
   0   0  10       57.57       57.66      3.89 o 
   1   0  10        9.82       10.01      2.42 o 
   2   0  10       23.88       25.79      3.28 o 
   3   0  10       33.05       43.32      4.10 o 
   4   0  10       98.78       81.19      5.49 o 
   5   0  10      247.06      230.97      8.58 o 
   6   0  10        0.16       -2.15      2.27 o 
   7   0  10        6.10       16.03      5.14 o 
   8   0  10        1.10        1.35      3.55 o 
  -9   1  10        3.48        6.80      4.30 o 
  -8   1  10       13.83       20.97      5.90 o 
  -7   1  10        5.33        6.71      3.91 o 
  -6   1  10       97.72      112.98      9.60 o 
  -5   1  10      180.67      178.23     10.80 o 
  -4   1  10        1.76        0.51      2.95 o 
  -3   1  10       39.07       39.38      5.66 o 
  -2   1  10       48.13       59.74      6.29 o 
  -1   1  10       49.90       50.12      3.73 o 
   0   1  10       19.94       30.94      3.25 o 
   1   1  10        4.83        4.17      4.68 o 
   2   1  10       28.84       37.61      3.65 o 
   3   1  10      106.32      111.83      5.61 o 
   4   1  10        0.34        3.12      2.49 o 
   5   1  10      127.19      113.61      8.24 o 
   6   1  10        0.20       -2.68      2.56 o 
   7   1  10        3.74       -2.05      3.58 o 
   8   1  10        0.02       -2.59      3.31 o 
  -9   2  10        2.19        5.26      4.36 o 
  -8   2  10       18.88       22.62      5.72 o 
  -7   2  10       64.23       67.17      8.30 o 
  -6   2  10       20.89       31.10      6.35 o 
  -5   2  10       20.46       25.06      5.50 o 
  -4   2  10       63.85       67.56      7.10 o 
  -3   2  10       74.41       64.28      6.62 o 
  -2   2  10       43.50       35.92      5.32 o 
  -1   2  10        3.74        6.80      2.29 o 
   0   2  10      113.20      111.98      5.13 o 
   1   2  10       46.61       51.69      3.97 o 
   2   2  10      193.98      206.04      7.09 o 
   3   2  10       79.05       95.94     10.30 o 
   4   2  10      327.93      331.23      9.54 o 
   5   2  10      108.60       87.60      8.69 o 
   6   2  10       20.21       27.25      6.02 o 
   7   2  10        8.73        5.44      4.39 o 
   8   2  10       16.99       17.60      6.14 o 
  -8   3  10       16.83       21.06      6.20 o 
  -7   3  10       28.10       13.24      5.26 o 
  -6   3  10      166.41      174.20     11.46 o 
  -5   3  10       76.18       82.66      8.30 o 
  -4   3  10       56.42       41.93      6.20 o 
  -3   3  10      423.89      391.14     14.41 o 
  -2   3  10       26.77       25.32      3.50 o 
  -1   3  10        1.29        4.42      2.13 o 
   0   3  10        2.50        2.64      2.00 o 
   1   3  10        7.72       13.40      2.82 o 
   2   3  10       26.36       34.54      5.08 o 
   3   3  10      180.34      194.61      7.09 o 
   4   3  10      136.77      121.10      9.23 o 
   5   3  10        0.06        8.06      4.48 o 
   6   3  10        3.05        7.76      4.60 o 
   7   3  10       22.62       29.42      6.83 o 
   8   3  10       10.33        4.09      5.47 o 
  -8   4  10      102.89       99.36     10.74 o 
  -7   4  10        0.96       -1.20      3.16 o 
  -6   4  10       62.55       72.64      8.60 o 
  -5   4  10        0.01       -1.77      2.80 o 
  -4   4  10       46.99       43.05      6.23 o 
  -3   4  10      150.38      135.84      9.02 o 
  -2   4  10       20.42       10.57      2.68 o 
  -1   4  10       63.83       65.09      4.39 o 
   0   4  10       43.83       36.07      3.63 o 
   1   4  10       64.36       70.06      5.31 o 
   2   4  10       14.14       17.18      3.97 o 
   3   4  10        1.64        7.82      4.36 o 
   4   4  10        0.00       -1.02      3.16 o 
   5   4  10       69.64       66.36      8.57 o 
   6   4  10       16.72       12.21      5.38 o 
   7   4  10        5.69        2.17      4.63 o 
  -8   5  10        5.73        5.41      4.30 o 
  -7   5  10       12.53        5.44      4.42 o 
  -6   5  10        4.72       12.57      4.81 o 
  -5   5  10        1.85        0.87      3.16 o 
  -4   5  10       28.15       23.79      5.50 o 
  -3   5  10      101.54       93.79      8.00 o 
  -2   5  10       65.98       64.87     11.16 o 
  -1   5  10       18.38       15.09      2.95 o 
   0   5  10       21.99       17.47      3.08 o 
   1   5  10       28.96       19.85      4.90 o 
   2   5  10       73.73       74.75      7.64 o 
   3   5  10       76.51       69.55      8.09 o 
   4   5  10        1.35        1.38      4.24 o 
   5   5  10       54.13       66.99      9.02 o 
   6   5  10       50.57       75.14      9.66 o 
   7   5  10       80.14       88.47     10.92 o 
  -7   6  10        0.96       -0.51      3.79 o 
  -6   6  10       10.67       12.63      4.87 o 
  -5   6  10        3.53        5.56      3.82 o 
  -4   6  10      327.84      317.50     14.26 o 
  -3   6  10       45.32       47.53      7.60 o 
  -2   6  10       16.05       10.12      2.93 o 
  -1   6  10      250.00      256.51      8.31 o 
   0   6  10       82.92       84.53      7.73 o 
   1   6  10      279.66      300.02     13.60 o 
   2   6  10        1.11        0.03      3.79 o 
   3   6  10      146.29      150.37     10.95 o 
   4   6  10        1.17        1.93      4.69 o 
   5   6  10      114.60      124.32     11.43 o 
   6   6  10       10.48        2.59      5.11 o 
  -7   7  10       11.38       12.00      5.23 o 
  -6   7  10        3.34       -3.94      3.19 o 
  -5   7  10       49.73       47.56      7.13 o 
  -4   7  10       17.65       19.58      5.17 o 
  -3   7  10        0.21        2.69      3.52 o 
  -2   7  10       84.12       86.97      5.63 o 
  -1   7  10       40.95       33.42      6.41 o 
   0   7  10       38.40       33.09      6.20 o 
   1   7  10       58.27       64.31      7.61 o 
   2   7  10      304.24      281.47     13.78 o 
   3   7  10      125.45      120.11     10.20 o 
   4   7  10        0.89        6.05      4.87 o 
   5   7  10        0.18       -2.41      4.60 o 
   6   7  10        9.59        7.85      6.20 o 
  -6   8  10        4.02        8.99      4.90 o 
  -5   8  10       15.36       16.54      5.23 o 
  -4   8  10        0.10       -1.49      2.30 o 
  -3   8  10       22.41       14.50      5.47 o 
  -2   8  10        0.44        1.17      4.12 o 
  -1   8  10       31.18       30.95      6.71 o 
   0   8  10       33.66       30.53      6.44 o 
   1   8  10        0.56        2.41      4.60 o 
   2   8  10        0.64       -3.16      4.27 o 
   3   8  10        4.54        5.81      5.14 o 
   4   8  10        7.81        7.73      5.38 o 
   5   8  10        0.12       -2.38      4.54 o 
  -5   9  10        2.65        5.50      4.18 o 
  -4   9  10        7.48       16.72      5.69 o 
  -3   9  10        7.00       13.57      5.11 o 
  -2   9  10       14.21       10.08      5.11 o 
  -1   9  10       45.03       54.81      8.09 o 
   0   9  10      170.98      183.13     12.15 o 
   1   9  10       17.66       14.86      6.17 o 
   2   9  10        2.71       -1.90      4.51 o 
   3   9  10       24.79       21.03      6.44 o 
   4   9  10        2.32       -0.15      4.60 o 
  -4  10  10        0.26        5.93      4.69 o 
  -3  10  10       26.61       42.02      7.79 o 
  -2  10  10        5.08        7.64      5.75 o 
  -1  10  10       72.64       70.66      9.36 o 
   0  10  10        4.79        1.08      4.96 o 
   1  10  10       10.58        2.35      5.29 o 
   2  10  10       22.92       23.64      7.16 o 
  -1 -11  11        6.80        2.56      6.42 o 
   0 -11  11       10.06       26.29      6.47 o 
   1 -11  11      128.66      117.62     10.86 o 
  -3 -10  11        0.00        6.35      5.78 o 
  -2 -10  11        0.77        5.22      3.52 o 
  -1 -10  11       12.45       14.88      4.18 o 
   0 -10  11       11.90       16.21      5.90 o 
   1 -10  11       50.34       55.11      8.33 o 
   2 -10  11       41.41       44.19      8.21 o 
   3 -10  11       28.79       23.73      7.34 o 
   4 -10  11        1.55       -7.67      5.11 o 
  -5  -9  11        7.12        6.53      5.63 o 
  -4  -9  11        3.52        8.66      5.63 o 
  -3  -9  11        0.05        4.59      4.38 o 
  -2  -9  11        5.62        1.71      8.30 o 
  -1  -9  11       46.93       66.27      8.06 o 
   0  -9  11        0.18       10.26      5.32 o 
   1  -9  11        3.43        9.78      5.47 o 
   2  -9  11       16.16        8.81      6.50 o 
   3  -9  11        0.06       -5.63      5.47 o 
   4  -9  11       26.56       36.79      8.72 o 
   5  -9  11        8.36       10.14      7.19 o 
  -5  -8  11        6.21        8.93      3.19 o 
  -4  -8  11        0.33        2.48      4.77 o 
  -3  -8  11        2.28        1.70      4.41 o 
  -2  -8  11        2.65       -2.35      3.01 o 
  -1  -8  11       72.85       70.21      7.94 o 
   0  -8  11       13.54       14.74      5.72 o 
   1  -8  11       59.76       55.35      7.94 o 
   2  -8  11        9.39        2.83      5.35 o 
   3  -8  11       18.06        6.05      6.47 o 
   4  -8  11       15.49       31.13      8.15 o 
   5  -8  11       20.83       21.96      7.94 o 
  -6  -7  11       30.10       24.15      5.96 o 
  -5  -7  11        0.03        3.14      2.61 o 
  -4  -7  11        5.17        5.16      2.99 o 
  -3  -7  11      130.79      119.52      6.92 o 
  -2  -7  11       47.48       41.94      4.89 o 
  -1  -7  11        8.66        0.63      4.09 o 
   0  -7  11       91.25       78.30      8.33 o 
   1  -7  11       73.18       68.73      8.48 o 
   2  -7  11        6.34       18.17      6.53 o 
   3  -7  11      139.48      115.54     10.50 o 
   4  -7  11       42.13       30.65      7.52 o 
   5  -7  11        0.51       -0.66      5.84 o 
   6  -7  11       25.48       22.44      7.67 o 
  -7  -6  11       18.10       28.76      4.62 o 
  -6  -6  11       30.11       17.35      4.72 o 
  -5  -6  11       11.64       13.03      3.67 o 
  -4  -6  11      278.87      270.06      9.77 o 
  -3  -6  11        9.41        6.71      4.02 o 
  -2  -6  11       50.09       56.48      5.22 o 
  -1  -6  11       45.94       56.61      7.07 o 
   0  -6  11       16.27       12.54      5.47 o 
   1  -6  11      267.07      251.84     13.09 o 
   2  -6  11        0.57       -1.20      4.66 o 
   3  -6  11      100.86      110.73     10.47 o 
   4  -6  11        5.67       -3.28      5.05 o 
   5  -6  11        7.70        8.06      6.11 o 
   6  -6  11        1.62        2.74      5.75 o 
   7  -6  11        5.83        7.28      6.68 o 
  -7  -5  11       12.39        9.40      3.24 o 
  -6  -5  11       19.65       14.78      3.66 o 
  -5  -5  11        2.00        1.48      2.90 o 
  -4  -5  11       96.23       89.39      6.09 o 
  -3  -5  11        3.24       13.99      4.99 o 
  -2  -5  11       20.67       21.78      5.20 o 
  -1  -5  11        5.34        6.47      4.12 o 
   0  -5  11       66.51       59.05      7.43 o 
   1  -5  11      361.50      343.76     14.83 o 
   2  -5  11       36.40       39.44      7.13 o 
   3  -5  11       40.41       49.90      7.82 o 
   4  -5  11        3.25        2.44      5.87 o 
   5  -5  11        1.73       -4.27      5.38 o 
   6  -5  11        1.17       -1.87      5.23 o 
   7  -5  11        0.01        1.14      5.66 o 
  -8  -4  11        7.28        2.17      3.26 o 
  -7  -4  11      160.85      139.97     15.57 o 
  -6  -4  11      127.89      119.10      9.10 o 
  -5  -4  11        1.84        2.48      4.36 o 
  -4  -4  11        0.51        2.09      3.32 o 
  -3  -4  11        1.28       -0.12      3.01 o 
  -2  -4  11        0.40        3.79      4.00 o 
  -1  -4  11        1.04        1.02      3.91 o 
   0  -4  11      754.59      744.71     20.85 o 
   1  -4  11      672.24      657.68     19.82 o 
   2  -4  11      591.80      586.57     19.22 o 
   3  -4  11        2.54        7.43      5.44 o 
   4  -4  11        1.31       -2.44      4.78 o 
   5  -4  11        2.78        3.82      5.78 o 
   6  -4  11       11.63        7.76      5.69 o 
   7  -4  11       96.92       65.64      9.17 o 
  -8  -3  11        2.56       -1.08      2.69 o 
  -7  -3  11      127.98      146.80     11.73 o 
  -6  -3  11      103.18      107.49     12.02 o 
  -5  -3  11       19.53       22.21      3.94 o 
  -4  -3  11        8.84       12.27      5.41 o 
  -3  -3  11        1.32       -0.63      2.80 o 
  -2  -3  11      105.22      117.31      8.93 o 
  -1  -3  11     1139.22     1185.33     26.47 o 
   0  -3  11     1503.82     1465.59     29.54 o 
   1  -3  11      447.11      417.34     12.99 o 
   2  -3  11        9.15       16.74      3.15 o 
   3  -3  11       87.91       81.52      5.51 o 
   4  -3  11       84.11       65.61      5.30 o 
   5  -3  11       16.94       12.72      3.42 o 
   6  -3  11       18.36       13.96      3.65 o 
   7  -3  11      146.46      146.25      8.23 o 
  -8  -2  11        4.94        3.92      3.55 o 
  -7  -2  11      122.19      119.97     10.86 o 
  -6  -2  11        7.28        6.37      3.01 o 
  -5  -2  11       12.41        8.48      4.27 o 
  -4  -2  11        9.59       11.01      4.03 o 
  -3  -2  11      104.89      108.08      8.72 o 
  -2  -2  11      302.58      285.29     12.84 o 
  -1  -2  11        5.62        8.93      4.27 o 
   0  -2  11      111.11      111.30      8.45 o 
   1  -2  11      114.17      100.66     12.65 o 
   2  -2  11       17.65        7.03      2.74 o 
   3  -2  11       77.30       81.07      5.54 o 
   4  -2  11      262.33      235.64      8.69 o 
   5  -2  11        3.10        2.88      2.51 o 
   6  -2  11        1.13       -0.16      2.69 o 
   7  -2  11       14.05       12.47      3.46 o 
  -8  -1  11        1.23       -2.80      3.37 o 
  -7  -1  11        3.15        1.94      2.70 o 
  -6  -1  11        0.58       -0.96      2.50 o 
  -5  -1  11       24.33       33.63      5.84 o 
  -4  -1  11      182.74      173.48     10.44 o 
  -3  -1  11      583.21      548.79     17.84 o 
  -2  -1  11      240.94      206.44     10.95 o 
  -1  -1  11      288.00      307.03     12.84 o 
   0  -1  11      167.76      182.68     10.47 o 
   1  -1  11        6.41        8.35      3.61 o 
   2  -1  11        0.02        0.35      2.51 o 
   3  -1  11      269.93      256.13      8.63 o 
   4  -1  11      322.89      265.38      9.29 o 
   5  -1  11      105.65       88.86      8.74 o 
   6  -1  11       75.57       56.13     13.21 o 
   7  -1  11        0.11        1.52      3.94 o 
  -8   0  11        1.99        1.50      3.34 o 
  -7   0  11        0.09        4.27      3.40 o 
  -6   0  11       49.73       60.82      7.94 o 
  -5   0  11       81.27       73.73      8.03 o 
  -4   0  11      203.94      201.51     11.34 o 
  -3   0  11      209.12      196.88     10.80 o 
  -2   0  11       61.74       64.34      7.13 o 
  -1   0  11       74.47       90.00      7.91 o 
   0   0  11       10.62       11.32      2.55 o 
   1   0  11      132.51      128.75      5.93 o 
   2   0  11       16.15       14.19      3.01 o 
   3   0  11      291.55      250.12      8.37 o 
   4   0  11       75.00       56.77      5.04 o 
   5   0  11        0.36       -1.73      4.38 o 
   6   0  11        1.28       -2.34      5.41 o 
   7   0  11        3.20        5.66      4.27 o 
  -8   1  11       10.30        7.34      4.66 o 
  -7   1  11        1.29        5.87      3.76 o 
  -6   1  11        9.20        6.86      4.03 o 
  -5   1  11       72.09       54.75      7.25 o 
  -4   1  11      121.46      117.19      8.99 o 
  -3   1  11        6.03        4.54      3.58 o 
  -2   1  11       33.37       28.88      5.26 o 
  -1   1  11       25.90       38.92      5.75 o 
   0   1  11        2.51        4.60      4.41 o 
   1   1  11        3.82        6.61      2.44 o 
   2   1  11       13.46       16.13      3.11 o 
   3   1  11       30.30       31.00      3.97 o 
   4   1  11        8.13        8.48      2.97 o 
   5   1  11       72.80       72.63      5.70 o 
   6   1  11       11.41       13.63      4.78 o 
   7   1  11        3.64        7.67      4.75 o 
  -8   2  11        6.14        4.96      4.39 o 
  -7   2  11        2.74        0.36      3.37 o 
  -6   2  11        6.99        7.85      4.36 o 
  -5   2  11       14.95       15.79      4.96 o 
  -4   2  11        8.90       -1.11      2.92 o 
  -3   2  11      137.82      106.58      8.51 o 
  -2   2  11        3.45        0.15      3.07 o 
  -1   2  11       64.44       61.55      6.62 o 
   0   2  11      270.81      277.66     12.09 o 
   1   2  11       56.73       57.57      4.60 o 
   2   2  11      210.08      217.22      7.63 o 
   3   2  11       54.31       43.29      4.24 o 
   4   2  11       17.59       26.35      5.87 o 
   5   2  11       91.15       95.90      9.42 o 
   6   2  11       31.08       32.07      6.83 o 
   7   2  11        6.88        8.69      5.08 o 
  -8   3  11        8.35       13.45      5.41 o 
  -7   3  11       69.03       81.82      9.66 o 
  -6   3  11       12.31       11.16      4.78 o 
  -5   3  11        0.66        2.59      3.52 o 
  -4   3  11        0.00       -0.54      3.34 o 
  -3   3  11      122.48      111.12      8.42 o 
  -2   3  11       87.20       92.08      7.97 o 
  -1   3  11       86.28       86.46      5.06 o 
   0   3  11       27.78       23.81      3.29 o 
   1   3  11       36.73       38.66      3.86 o 
   2   3  11        0.30        1.47      2.21 o 
   3   3  11      221.79      231.65     12.12 o 
   4   3  11       76.30       80.62      8.78 o 
   5   3  11        0.02        0.99      3.64 o 
   6   3  11        0.05        1.14      4.06 o 
   7   3  11       65.50       79.53     10.23 o 
  -7   4  11        2.01        1.05      3.73 o 
  -6   4  11        1.32        2.62      3.76 o 
  -5   4  11        9.97        7.22      4.24 o 
  -4   4  11       80.15       80.44      8.39 o 
  -3   4  11       20.32        8.78      3.97 o 
  -2   4  11       47.51       43.14      5.87 o 
  -1   4  11        4.69        3.32      3.02 o 
   0   4  11       38.99       45.94      4.11 o 
   1   4  11        0.03       -1.47      2.17 o 
   2   4  11       21.21       19.61      5.29 o 
   3   4  11       31.85       23.49      5.78 o 
   4   4  11        6.75       16.15      5.38 o 
   5   4  11       38.90       61.24      8.66 o 
   6   4  11        4.36        3.67      5.14 o 
  -7   5  11        1.41       -3.16      3.58 o 
  -6   5  11        5.09        3.70      3.88 o 
  -5   5  11       49.83       57.79      7.94 o 
  -4   5  11       83.17       87.84      8.66 o 
  -3   5  11        4.38       11.43      4.18 o 
  -2   5  11        1.62        1.64      2.21 o 
  -1   5  11        0.51       -1.09      2.13 o 
   0   5  11        7.47        5.07      2.49 o 
   1   5  11       70.52       74.75      7.73 o 
   2   5  11        0.18       -3.19      3.43 o 
   3   5  11       29.87       32.85      6.77 o 
   4   5  11        8.00        3.25      4.60 o 
   5   5  11        1.36        1.26      4.78 o 
   6   5  11        6.92        8.72      5.50 o 
  -7   6  11        0.17        4.12      4.39 o 
  -6   6  11        6.92        4.09      4.30 o 
  -5   6  11       16.68       12.30      4.99 o 
  -4   6  11       48.56       43.59      6.95 o 
  -3   6  11       95.97       90.21      8.54 o 
  -2   6  11        1.22       -1.66      2.09 o 
  -1   6  11       54.72       51.37      4.71 o 
   0   6  11       33.92       34.08      6.26 o 
   1   6  11        0.24        4.24      4.30 o 
   2   6  11       24.09       23.43      5.69 o 
   3   6  11       30.32       18.14      5.78 o 
   4   6  11        1.73       -3.28      4.27 o 
   5   6  11        0.79        7.46      5.63 o 
  -6   7  11        0.02       -1.29      3.70 o 
  -5   7  11       11.31       10.53      4.72 o 
  -4   7  11       16.48       14.80      5.11 o 
  -3   7  11       27.04       32.46      5.93 o 
  -2   7  11        0.97        0.15      3.94 o 
  -1   7  11        0.42        2.92      4.45 o 
   0   7  11        0.09        1.93      4.60 o 
   1   7  11        0.69        2.44      3.97 o 
   2   7  11        9.00       15.16      5.75 o 
   3   7  11        2.37        7.97      4.93 o 
   4   7  11       15.30       13.72      6.11 o 
   5   7  11       24.30       25.60      7.34 o 
  -5   8  11       18.81        9.69      4.99 o 
  -4   8  11       16.09       20.67      5.44 o 
  -3   8  11       25.00       17.99      5.78 o 
  -2   8  11        8.82       13.30      5.32 o 
  -1   8  11       50.74       42.74      7.37 o 
   0   8  11        2.26       -0.69      4.09 o 
   1   8  11      143.48      142.37     10.83 o 
   2   8  11        3.75        2.53      4.63 o 
   3   8  11        1.40        3.37      5.05 o 
   4   8  11       12.18       -0.93      4.99 o 
  -3   9  11        8.46       27.34      6.59 o 
  -2   9  11        0.11       -4.51      4.24 o 
  -1   9  11       12.26        5.84      5.56 o 
   0   9  11      290.03      267.75     14.77 o 
   1   9  11       68.04       58.63      8.93 o 
   2   9  11        0.21       -4.72      4.39 o 
  -1 -10  12        2.43       12.66      5.32 o 
   0 -10  12       71.09       82.63      9.36 o 
   1 -10  12        1.60        4.99      5.84 o 
  -3  -9  12       28.53       32.44      4.86 o 
  -2  -9  12        2.80        1.41      3.06 o 
  -1  -9  12        2.75        2.05      4.51 o 
   0  -9  12       23.91       25.51      6.74 o 
   1  -9  12        8.57        6.65      5.84 o 
   2  -9  12       24.98       22.26      7.61 o 
   3  -9  12       17.30       20.15      7.34 o 
  -4  -8  12        0.02        2.30      2.61 o 
  -3  -8  12        2.82        1.25      5.97 o 
  -2  -8  12        0.34        3.82      4.15 o 
  -1  -8  12       35.25       31.61      6.44 o 
   0  -8  12       73.34       81.49      9.39 o 
   1  -8  12        0.50       -3.46      4.48 o 
   2  -8  12       34.40       39.71      8.09 o 
   3  -8  12        3.82        1.44      5.87 o 
   4  -8  12        2.28       -4.33      5.96 o 
  -5  -7  12       32.10       42.89      5.19 o 
  -4  -7  12       29.26       34.58      4.85 o 
  -3  -7  12       35.88       51.16      6.02 o 
  -2  -7  12        7.78       13.99      5.05 o 
  -1  -7  12        8.75        8.81      4.96 o 
   0  -7  12       40.85       57.94      8.36 o 
   1  -7  12       25.45       16.85      5.96 o 
   2  -7  12        8.29        5.44      5.69 o 
   3  -7  12        0.50        2.35      5.75 o 
   4  -7  12       46.90       45.51      8.78 o 
   5  -7  12       16.30        6.86      6.92 o 
  -6  -6  12        1.87        2.39      2.61 o 
  -5  -6  12        1.94       -0.87      5.55 o 
  -4  -6  12        7.11       13.14      3.96 o 
  -3  -6  12        0.47        4.74      3.07 o 
  -2  -6  12        4.53       11.43      4.84 o 
  -1  -6  12       42.68       45.18      7.07 o 
   0  -6  12        2.68        8.60      5.29 o 
   1  -6  12        0.13        0.30      4.93 o 
   2  -6  12       93.68       71.17      8.90 o 
   3  -6  12       20.80        6.35      6.20 o 
   4  -6  12       24.19       13.09      6.74 o 
   5  -6  12        0.24       -2.14      5.53 o 
   6  -6  12       10.36        2.50      6.95 o 
  -6  -5  12        2.49        1.77      3.01 o 
  -5  -5  12        2.06       11.76      3.65 o 
  -4  -5  12        0.76        2.11      5.22 o 
  -3  -5  12        0.01       -3.43      2.77 o 
  -2  -5  12      186.20      205.24     11.82 o 
  -1  -5  12        3.90        0.84      4.18 o 
   0  -5  12       28.51       27.28      6.23 o 
   1  -5  12        0.03        1.17      4.99 o 
   2  -5  12        7.58       21.72      6.59 o 
   3  -5  12        1.12        2.35      5.23 o 
   4  -5  12        3.12       -1.44      5.26 o 
   5  -5  12       11.31        7.79      6.56 o 
   6  -5  12        0.63       -2.80      5.63 o 
  -7  -4  12        8.79        9.43      5.11 o 
  -6  -4  12       13.54       14.61      3.71 o 
  -5  -4  12        6.55       17.20      3.92 o 
  -4  -4  12        0.73        2.50      3.58 o 
  -3  -4  12       13.31       21.30      5.50 o 
  -2  -4  12      276.00      296.51     13.78 o 
  -1  -4  12      157.68      160.63     10.56 o 
   0  -4  12        9.11       10.50      4.84 o 
   1  -4  12       50.88       52.91      7.79 o 
   2  -4  12       72.45       79.38      8.81 o 
   3  -4  12       68.40       61.56     11.17 o 
   4  -4  12        0.79       -0.06      2.34 o 
   5  -4  12        8.87        1.61      4.03 o 
   6  -4  12        0.19       -2.84      1.89 o 
  -7  -3  12       15.73       14.84      4.05 o 
  -6  -3  12       28.65       25.99      4.42 o 
  -5  -3  12       84.58      105.28      9.54 o 
  -4  -3  12       91.68       95.54      8.81 o 
  -3  -3  12       36.50       41.96      6.71 o 
  -2  -3  12       83.14       75.62      8.06 o 
  -1  -3  12       80.55       95.69      8.99 o 
   0  -3  12       15.68       14.86      5.53 o 
   1  -3  12        2.16        8.78      4.78 o 
   2  -3  12       49.08       34.57      6.53 o 
   3  -3  12        2.35        5.18      2.62 o 
   4  -3  12        9.40        8.63      3.56 o 
   5  -3  12       29.67       21.22      9.55 o 
   6  -3  12        3.88        2.19      3.93 o 
   7  -3  12        0.10       -1.91      2.66 o 
  -7  -2  12       10.67       16.34      4.18 o 
  -6  -2  12       97.39       70.06      8.36 o 
  -5  -2  12        1.38        5.35      3.61 o 
  -4  -2  12       26.51       21.12      5.08 o 
  -3  -2  12        7.27       10.44      4.66 o 
  -2  -2  12      253.72      225.97     12.06 o 
  -1  -2  12      301.85      301.74     13.69 o 
   0  -2  12      334.41      313.35     14.02 o 
   1  -2  12       72.57       70.06      8.00 o 
   2  -2  12       34.97       35.62      4.10 o 
   3  -2  12        0.21       -4.17      8.17 o 
   4  -2  12       19.02       25.10      7.04 o 
   5  -2  12       51.57       35.53      7.19 o 
   6  -2  12       10.54        3.58      3.21 o 
   7  -2  12        0.38       -3.18      2.87 o 
  -7  -1  12        8.52        2.11      3.88 o 
  -6  -1  12       18.57       26.53      5.69 o 
  -5  -1  12        2.99        4.72      3.49 o 
  -4  -1  12       96.90      100.62      9.26 o 
  -3  -1  12      152.35      173.63     10.71 o 
  -2  -1  12      471.80      515.85     17.84 o 
  -1  -1  12       18.17       16.12      4.96 o 
   0  -1  12        0.71        3.94      3.58 o 
   1  -1  12       20.08       25.72      5.60 o 
   2  -1  12      127.81      104.19      5.85 o 
   3  -1  12      108.35      101.73      7.43 o 
   4  -1  12        7.42       10.06      3.24 o 
   5  -1  12       34.18       29.14      6.32 o 
   6  -1  12        5.35       12.41      3.74 o 
   7  -1  12        0.65       -2.89      2.81 o 
  -7   0  12       13.42       22.62      5.87 o 
  -6   0  12       14.39       24.76      5.81 o 
  -5   0  12       69.20       65.82      8.03 o 
  -4   0  12       81.94       76.80      8.27 o 
  -3   0  12       25.52       30.65      6.08 o 
  -2   0  12      135.92      119.45      8.96 o 
  -1   0  12      377.06      390.69     15.07 o 
   0   0  12       37.68       35.89      5.99 o 
   1   0  12       58.62       69.93      4.85 o 
   2   0  12      184.95      174.21      7.18 o 
   3   0  12       34.15       28.98      4.07 o 
   4   0  12        5.76       11.77      3.35 o 
   5   0  12       20.39       25.70      4.32 o 
   6   0  12       24.98       27.07      6.47 o 
   7   0  12        2.82        4.69      4.18 o 
  -7   1  12        2.15        3.82      4.03 o 
  -6   1  12       35.11       53.09      7.94 o 
  -5   1  12      135.06      114.25      9.96 o 
  -4   1  12       81.16       82.00      8.42 o 
  -3   1  12       93.22      120.23      9.66 o 
  -2   1  12      178.25      188.97     10.80 o 
  -1   1  12        4.96       11.97      4.15 o 
   0   1  12       22.60       26.74      5.26 o 
   1   1  12       41.88       40.61      4.05 o 
   2   1  12      258.56      269.56     15.45 o 
   3   1  12       56.30       55.25      4.88 o 
   4   1  12       68.15       52.52      5.16 o 
   5   1  12        1.19        1.14      3.88 o 
   6   1  12        1.99        4.66      4.39 o 
  -7   2  12        0.00        0.00      3.52 o 
  -6   2  12        5.41       10.77      4.90 o 
  -5   2  12       35.82       51.62      7.67 o 
  -4   2  12       85.74       74.15      8.18 o 
  -3   2  12       27.87       41.30      6.38 o 
  -2   2  12        1.37        0.60      3.01 o 
  -1   2  12        0.18       -0.72      2.95 o 
   0   2  12       78.86       68.32      4.80 o 
   1   2  12       16.12       16.81      3.28 o 
   2   2  12       36.63       30.50      3.91 o 
   3   2  12       65.13       64.44      5.18 o 
   4   2  12       30.15       25.18      6.08 o 
   5   2  12        6.86       13.90      5.08 o 
   6   2  12       11.87       18.44      6.29 o 
  -7   3  12        6.33        7.19      4.93 o 
  -6   3  12        0.00        0.06      3.55 o 
  -5   3  12       24.98       36.28      6.80 o 
  -4   3  12        1.21       -2.98      2.98 o 
  -3   3  12        0.98        4.18      3.37 o 
  -2   3  12       29.69       37.84      6.14 o 
  -1   3  12       41.19       32.19      5.44 o 
   0   3  12      145.34      147.00      6.44 o 
   1   3  12       21.26       17.91      3.32 o 
   2   3  12        0.21        0.68      2.30 o 
   3   3  12       13.01       12.24      4.93 o 
   4   3  12      109.78      125.20     10.53 o 
   5   3  12       29.14       40.43      7.52 o 
   6   3  12        0.01       -2.26      4.21 o 
  -7   4  12        3.75        3.49      4.48 o 
  -6   4  12        0.08        3.64      3.79 o 
  -5   4  12        3.03        4.69      4.54 o 
  -4   4  12       64.64       83.56      8.63 o 
  -3   4  12        6.75        1.71      3.49 o 
  -2   4  12       19.81       17.60      4.75 o 
  -1   4  12       32.10       27.73      5.38 o 
   0   4  12      103.00      102.08      5.71 o 
   1   4  12      105.56      108.42      5.96 o 
   2   4  12        3.70        1.14      4.24 o 
   3   4  12        1.21        1.71      4.33 o 
   4   4  12        0.19       -0.87      4.39 o 
   5   4  12        0.32       -1.59      4.42 o 
   6   4  12       48.82       56.55      9.48 o 
  -6   5  12        3.04        2.95      4.09 o 
  -5   5  12       14.29       26.86      6.59 o 
  -4   5  12       47.68       60.07      8.00 o 
  -3   5  12       29.91       33.24      6.26 o 
  -2   5  12        0.46       -1.59      2.95 o 
  -1   5  12        1.34        0.81      2.32 o 
   0   5  12        5.16        7.28      4.39 o 
   1   5  12        1.27       -2.59      3.73 o 
   2   5  12       39.42       34.05      6.41 o 
   3   5  12        0.33       -5.50      3.67 o 
   4   5  12        8.04        3.94      5.26 o 
   5   5  12       30.61       51.83      9.20 o 
  -5   6  12       56.78       53.93      8.27 o 
  -4   6  12        0.86       -0.12      3.76 o 
  -3   6  12        4.54       -1.56      3.04 o 
  -2   6  12        4.27        7.91      4.00 o 
  -1   6  12        0.07       -1.14      3.82 o 
   0   6  12        0.16        3.25      4.30 o 
   1   6  12        3.22        4.84      4.24 o 
   2   6  12       58.69       61.52      8.15 o 
   3   6  12       13.67        9.39      5.02 o 
   4   6  12        0.49       -1.08      4.96 o 
  -5   7  12        7.03        8.09      4.63 o 
  -4   7  12        0.19        2.26      4.12 o 
  -3   7  12       46.52       59.74      7.79 o 
  -1   7  12        6.01        3.19      4.15 o 
   0   7  12       51.17       48.94      7.58 o 
   1   7  12       49.35       44.67      7.40 o 
   2   7  12       74.79       62.09      8.27 o 
   3   7  12        5.21       -5.99      4.27 o 
  -2   8  12        4.71        6.56      5.11 o 
  -1   8  12       17.70        3.82      5.50 o 
   0   8  12        0.76        3.70      5.14 o 
   1   8  12       31.31       32.97      7.37 o 
   2   8  12        5.36       -4.60      4.27 o 
  -1  -9  13       16.54       18.05      6.08 o 
   0  -9  13       19.60       32.82      7.55 o 
   1  -9  13        4.03        5.96      5.99 o 
  -3  -8  13        8.97        7.07      3.97 o 
  -2  -8  13        3.17        6.29      4.03 o 
  -1  -8  13        4.57        8.06      4.72 o 
   0  -8  13       22.81       16.18      6.17 o 
   1  -8  13       76.39       74.18      9.26 o 
   2  -8  13        9.35       11.73      6.62 o 
   3  -8  13        7.94       11.64      7.70 o 
  -4  -7  13        1.03        3.09      3.18 o 
  -3  -7  13        0.54        7.82      4.51 o 
  -2  -7  13        9.81       13.15      5.02 o 
  -1  -7  13        0.05        6.50      4.84 o 
   0  -7  13       43.62       47.98      8.24 o 
   1  -7  13       58.28       36.46      7.46 o 
   2  -7  13       21.12       17.81      6.80 o 
   3  -7  13        8.85       11.55      6.77 o 
   4  -7  13       21.73       25.18      8.72 o 
  -5  -6  13       23.18       28.52      4.70 o 
  -4  -6  13       24.11       29.60      6.14 o 
  -3  -6  13       10.19        9.66      4.36 o 
  -2  -6  13        2.56        5.60      4.21 o 
  -1  -6  13       49.15       52.82      7.88 o 
   0  -6  13       57.61       57.39      8.06 o 
   1  -6  13       23.54       19.97      6.05 o 
   2  -6  13       65.13       68.85      8.99 o 
   3  -6  13       55.27       61.24      9.66 o 
   4  -6  13        3.58       -6.86      5.47 o 
  -5  -5  13        0.55       -0.93      2.67 o 
  -4  -5  13        0.43        5.23      3.67 o 
  -3  -5  13        4.62       12.24      4.75 o 
  -2  -5  13       94.60      116.92     10.14 o 
  -1  -5  13        6.25       10.44      5.23 o 
   0  -5  13        5.70        7.37      4.99 o 
   1  -5  13        3.33       -3.55      4.33 o 
   2  -5  13        0.00        4.45      5.84 o 
   3  -5  13       14.11       19.91      7.22 o 
   4  -5  13        0.64       -2.99      2.37 o 
   5  -5  13        1.78        3.32      2.87 o 
  -6  -4  13       55.48       49.66      5.62 o 
  -5  -4  13       44.43       37.84      6.71 o 
  -4  -4  13       15.16       10.02      4.51 o 
  -3  -4  13        4.18       10.44      4.18 o 
  -2  -4  13       49.26       69.70      8.30 o 
  -1  -4  13       62.25       62.24      8.24 o 
   0  -4  13       19.84       36.76      6.86 o 
   1  -4  13        1.76       -1.65      4.45 o 
   2  -4  13        1.58        3.16      5.14 o 
   3  -4  13       28.25       26.05      7.34 o 
   4  -4  13        0.72        1.29      3.40 o 
   5  -4  13        7.46        6.04      3.29 o 
  -6  -3  13        0.91       -0.75      3.40 o 
  -5  -3  13       45.75       57.21      7.76 o 
  -4  -3  13       23.64       27.40      5.96 o 
  -3  -3  13       65.84       52.31      7.43 o 
  -2  -3  13        2.09        2.68      4.09 o 
  -1  -3  13       29.14       20.36      5.87 o 
   0  -3  13       11.55       22.41      5.99 o 
   1  -3  13       45.25       74.57      8.90 o 
   3  -3  13       19.01        9.81      4.53 o 
   4  -3  13       56.49       51.55      5.38 o 
   5  -3  13       16.74       20.77      4.40 o 
   6  -3  13        1.76       -0.52      3.02 o 
  -6  -2  13       15.30       19.46      5.69 o 
  -5  -2  13       11.28       13.54      4.66 o 
  -4  -2  13      121.28      112.11      9.81 o 
  -3  -2  13      298.31      328.12     15.19 o 
  -2  -2  13       23.99       29.99      6.47 o 
  -1  -2  13       69.46       71.08      8.09 o 
   0  -2  13       25.25       30.47      6.29 o 
   1  -2  13       23.87       28.28      6.23 o 
   2  -2  13        0.11        4.69      4.51 o 
   3  -2  13       21.88       13.73      3.52 o 
   4  -2  13        1.15        1.19      2.58 o 
   5  -2  13        5.26        5.85      3.81 o 
   6  -2  13        3.12        1.03      3.07 o 
  -6  -1  13        3.95        5.87      4.15 o 
  -5  -1  13       37.35       38.89      6.83 o 
  -4  -1  13       37.03       29.21      6.44 o 
  -3  -1  13       14.36       17.84      5.60 o 
  -2  -1  13      528.96      540.25     19.13 o 
  -1  -1  13      152.60      167.34     10.89 o 
   0  -1  13        8.90       18.02      5.35 o 
   1  -1  13       14.63       12.18      5.29 o 
   2  -1  13       11.60       11.68      3.79 o 
   3  -1  13       15.38        6.17      2.92 o 
   4  -1  13       10.20        8.61      3.39 o 
   5  -1  13       11.66        1.72      3.78 o 
   6  -1  13        7.68        5.82      3.45 o 
  -6   0  13        0.00        6.20      4.18 o 
  -5   0  13       22.85       39.01      7.28 o 
  -4   0  13       58.32       78.75      8.78 o 
  -3   0  13        2.35        4.00      4.12 o 
  -2   0  13        2.16        1.23      3.79 o 
  -1   0  13       46.11       57.66      7.52 o 
   0   0  13       44.58       56.73      7.10 o 
   1   0  13        2.99        6.92      4.42 o 
   2   0  13        1.55        1.01      3.23 o 
   3   0  13        3.39        3.01      2.80 o 
   4   0  13        4.83        4.75      4.74 o 
   5   0  13        0.36       -1.63      2.64 o 
   6   0  13        0.68        7.04      4.87 o 
  -6   1  13        6.00       12.18      5.05 o 
  -5   1  13       55.73       45.45      7.58 o 
  -4   1  13      256.09      271.33     14.11 o 
  -3   1  13       11.66       19.73      5.35 o 
  -2   1  13        1.26        2.59      3.61 o 
  -1   1  13       35.08       37.99      6.50 o 
   0   1  13      108.66      113.55      8.78 o 
   1   1  13        2.16        1.23      3.43 o 
   2   1  13       20.54       16.82      4.06 o 
   3   1  13       34.59       32.46      4.25 o 
   4   1  13       59.14       58.78      5.48 o 
   5   1  13        4.05       -3.79      3.31 o 
  -6   2  13        6.56        6.89      4.87 o 
  -5   2  13       99.65       93.55      9.96 o 
  -4   2  13        1.20       -0.90      3.67 o 
  -3   2  13        0.32        0.87      3.31 o 
  -2   2  13        7.30       14.50      4.72 o 
  -1   2  13       41.22       45.06      6.71 o 
   0   2  13       18.28       16.57      4.78 o 
   1   2  13       34.35       29.12      4.03 o 
   2   2  13       43.79       54.10      5.00 o 
   3   2  13        0.01        4.52      2.92 o 
   4   2  13       21.69       18.68      5.81 o 
   5   2  13       46.27       66.33      8.90 o 
  -6   3  13        2.18       -2.86      3.52 o 
  -5   3  13       21.71       28.10      6.68 o 
  -4   3  13       44.21       53.78      7.76 o 
  -3   3  13        1.43        4.96      3.73 o 
  -2   3  13        0.16        1.96      3.04 o 
  -1   3  13        0.15        1.29      3.34 o 
   0   3  13        3.68        6.47      3.88 o 
   1   3  13        5.12        5.12      2.83 o 
   2   3  13       36.34       33.54      6.59 o 
   3   3  13       49.67       35.77      7.01 o 
   4   3  13       11.41       17.18      5.96 o 
   5   3  13        1.92        0.27      4.39 o 
  -5   4  13       50.93       80.10      9.63 o 
  -4   4  13       39.44       59.95      8.24 o 
  -3   4  13        4.51        4.96      3.82 o 
  -2   4  13        4.18        8.66      4.24 o 
  -1   4  13       20.77       22.53      5.47 o 
   0   4  13        2.86        7.52      3.67 o 
   1   4  13        0.06        0.84      3.67 o 
   2   4  13       14.18        6.53      4.75 o 
   3   4  13        4.19        3.79      4.45 o 
   4   4  13       42.70       47.08      8.51 o 
  -5   5  13        2.59        4.93      4.21 o 
  -4   5  13        4.26        1.83      4.15 o 
  -3   5  13        0.00       -2.74      3.28 o 
  -2   5  13        0.32        1.44      3.22 o 
  -1   5  13       18.25       18.50      5.08 o 
   0   5  13        0.97        1.23      4.30 o 
   1   5  13        0.15       -4.96      3.73 o 
   2   5  13        1.72        6.65      4.69 o 
   3   5  13       11.24        8.36      5.60 o 
   4   5  13        8.55        3.73      5.53 o 
  -4   6  13        0.74        0.45      3.67 o 
  -3   6  13       44.61       59.56      8.00 o 
   0   6  13        6.78       11.64      5.05 o 
   1   6  13        1.27        0.24      4.66 o 
   2   6  13        6.92        7.28      5.32 o 
   3   6  13        6.28        4.33      4.72 o 
   0   7  13        0.64       -3.43      4.63 o 
   1   7  13        0.22       -1.96      4.66 o 
  -2  -7  14        1.85        8.27      4.90 o 
  -1  -7  14        2.55        9.20      5.66 o 
   0  -7  14       15.63       30.86      7.37 o 
   1  -7  14       24.96       29.42      7.55 o 
   2  -7  14        4.79       12.63      6.86 o 
  -3  -6  14       25.25       23.58      6.11 o 
  -2  -6  14       10.62       18.02      5.41 o 
  -1  -6  14       91.70      100.89     10.35 o 
   0  -6  14       39.22       50.11      8.48 o 
   1  -6  14       28.52       23.43      6.68 o 
   2  -6  14        5.99       -0.63      5.20 o 
   3  -6  14       33.05       21.36      7.70 o 
  -4  -5  14       34.29       35.89      7.01 o 
  -3  -5  14        7.30       14.89      5.29 o 
  -2  -5  14       66.34       81.58      9.33 o 
  -1  -5  14       12.92       18.59      6.26 o 
   0  -5  14        9.16       14.35      5.87 o 
   1  -5  14       33.37       33.42      7.61 o 
   2  -5  14       13.78        7.85      5.75 o 
   3  -5  14       37.91       41.90      8.51 o 
  -4  -4  14       24.15       32.64      6.95 o 
  -3  -4  14        7.18        9.60      4.69 o 
  -2  -4  14        2.24        4.66      4.15 o 
  -1  -4  14        9.24       11.97      5.08 o 
   0  -4  14       72.12       77.13      9.29 o 
   1  -4  14        0.45       -0.69      4.33 o 
   2  -4  14        9.25       11.43      6.11 o 
   3  -4  14        0.83       15.52      6.80 o 
   4  -4  14       17.64       19.55      7.43 o 
  -5  -3  14       14.19       17.48      5.47 o 
  -4  -3  14       21.41       25.96      6.32 o 
  -3  -3  14       29.66       36.40      7.10 o 
  -2  -3  14        6.69       13.45      5.38 o 
  -1  -3  14       12.48       17.18      5.99 o 
   0  -3  14        7.69       20.73      6.02 o 
   1  -3  14       12.36       20.79      6.50 o 
   2  -3  14        7.49       12.03      5.96 o 
   3  -3  14       40.76       35.50      7.55 o 
   4  -3  14        0.39       -4.64      4.66 o 
  -5  -2  14        0.86        3.67      3.49 o 
  -4  -2  14        9.37        7.04      4.36 o 
  -3  -2  14        0.00        5.87      4.42 o 
  -2  -2  14       55.97       59.20      8.18 o 
  -1  -2  14       35.23       44.19      7.58 o 
   0  -2  14        3.11       10.77      4.90 o 
   1  -2  14        0.38        6.05      5.14 o 
   2  -2  14        0.91        2.62      4.87 o 
   3  -2  14        0.77        8.84      5.41 o 
   4  -2  14        3.44       -3.63      2.42 o 
  -5  -1  14        0.20        4.57      3.91 o 
  -4  -1  14        0.71        0.30      3.67 o 
  -3  -1  14        1.74        5.02      4.09 o 
  -2  -1  14       47.49       42.02      7.34 o 
  -1  -1  14       33.13       48.79      7.40 o 
   0  -1  14        1.12        8.18      4.51 o 
   1  -1  14       17.33       11.55      4.99 o 
   2  -1  14       11.83       19.01      5.53 o 
   3  -1  14       16.38       21.72      4.11 o 
   4  -1  14       21.92       28.48      4.61 o 
  -5   0  14       25.80       23.13      6.26 o 
  -4   0  14      112.31      124.23     10.98 o 
  -3   0  14       81.07       68.34      8.54 o 
  -2   0  14       44.11       46.72      7.46 o 
  -1   0  14       83.46       74.27      8.60 o 
   0   0  14        3.59        3.01      4.09 o 
   1   0  14       18.21       18.95      5.47 o 
   2   0  14        4.02        8.45      5.17 o 
   3   0  14       48.66       56.55      5.36 o 
   4   0  14       27.72       25.04      4.36 o 
  -5   1  14       95.65      125.98     11.67 o 
  -4   1  14      348.69      351.46     16.82 o 
  -3   1  14      134.21      141.83     10.98 o 
  -2   1  14       24.03       21.81      5.60 o 
  -1   1  14        7.81        6.65      4.51 o 
   0   1  14        0.49       -0.03      3.52 o 
   1   1  14       56.74       49.00      7.04 o 
   2   1  14        0.06        5.63      4.00 o 
   3   1  14       62.39       58.88      6.32 o 
   4   1  14        0.04       -3.76      3.61 o 
  -5   2  14       51.12       41.66      8.09 o 
  -4   2  14       21.49       23.97      6.14 o 
  -3   2  14       28.00       25.45      6.02 o 
  -2   2  14       36.13       44.55      7.31 o 
  -1   2  14        4.24        7.04      3.94 o 
   0   2  14        0.03       -1.05      2.92 o 
   1   2  14       34.64       26.20      5.78 o 
   2   2  14        1.60       10.54      3.73 o 
   3   2  14        4.16        4.21      4.51 o 
   4   2  14        0.10       -5.17      3.79 o 
  -4   3  14        9.76        5.08      4.33 o 
  -3   3  14       23.68       21.03      6.02 o 
  -2   3  14        3.82        3.49      3.94 o 
  -1   3  14        0.86        7.70      3.94 o 
   0   3  14       40.12       54.93      7.28 o 
   1   3  14       20.89       26.77      5.63 o 
   2   3  14       32.19       20.52      5.96 o 
   3   3  14        3.71        3.25      5.02 o 
  -4   4  14        0.39        3.28      4.09 o 
  -3   4  14        7.40        8.33      4.75 o 
  -2   4  14        1.44        3.19      3.94 o 
  -1   4  14        9.88       16.33      5.26 o 
   0   4  14       43.83       51.74      7.01 o 
   2   4  14        4.56        4.42      4.69 o 
   3   4  14        1.35       -4.81      4.33 o 
  -3   5  14        5.90        5.87      4.63 o 
  -2   5  14        7.09       18.77      5.53 o 
   1   5  14        1.94        3.01      4.69 o 
   2   5  14        2.00       -0.48      4.24 o 
  -1  -5  15        3.49        5.60      4.72 o 
   0  -5  15        1.53       13.51      5.99 o 
   1  -5  15        1.84       -0.84      4.93 o 
  -2  -4  15        0.02        2.47      4.57 o 
  -1  -4  15       12.66       14.62      5.78 o 
   0  -4  15        1.13        4.30      4.87 o 
   1  -4  15       61.48       76.86      9.72 o 
   2  -4  15       35.39       53.27      9.23 o 
  -3  -3  15        0.00        9.60      4.84 o 
  -2  -3  15        8.67        2.92      4.21 o 
  -1  -3  15       50.17       73.40      9.39 o 
   0  -3  15       11.79       13.72      6.23 o 
   1  -3  15       53.48       55.26      8.75 o 
   2  -3  15       58.28       62.06      9.17 o 
  -3  -2  15        4.02        7.25      4.96 o 
  -2  -2  15        2.22        1.35      4.36 o 
  -1  -2  15        0.13        4.78      4.39 o 
   0  -2  15        0.19        4.12      4.69 o 
   1  -2  15        0.82        1.80      4.48 o 
   2  -2  15        0.55        6.35      5.23 o 
   3  -2  15        1.58        2.62      5.29 o 
  -3  -1  15        9.95       16.75      5.78 o 
  -2  -1  15       17.28       15.58      5.75 o 
  -1  -1  15       15.80       13.51      5.69 o 
   0  -1  15       29.81       38.77      7.28 o 
   1  -1  15       35.74       37.90      7.16 o 
   2  -1  15        8.98        5.87      4.66 o 
   3  -1  15       17.69       30.65      7.10 o 
  -3   0  15       39.88       40.37      7.61 o 
  -2   0  15       43.12       38.17      7.25 o 
  -1   0  15        0.29        1.23      4.00 o 
   0   0  15        3.64        5.29      4.03 o 
   1   0  15        3.19        3.94      4.06 o 
   2   0  15        3.48        6.80      4.72 o 
   3   0  15        2.87        8.06      5.56 o 
  -3   1  15       27.78       41.33      7.52 o 
  -2   1  15        1.34        8.54      4.69 o 
  -1   1  15        0.02        6.14      4.00 o 
   0   1  15        6.56       12.45      5.14 o 
   1   1  15       11.81       14.65      5.02 o 
   2   1  15        1.04        6.68      4.81 o 
  -3   2  15       30.66       40.58      7.61 o 
  -2   2  15        4.06        7.19      4.45 o 
  -1   2  15        0.08        9.08      4.33 o 
   0   2  15        7.16        8.00      4.51 o 
   1   2  15        0.34       11.19      4.60 o 
   2   2  15        2.02        6.83      4.57 o 
  -2   3  15        8.74        9.72      4.72 o 
  -1   3  15       16.60       19.52      5.56 o 
   0   3  15        2.84        8.30      4.45 o 
                                                 
